# Supplementary material for: Structures in G proteins important for subtype selective receptor binding and subsequent activation
Source: Commun Biol. 2021 May 27;4:635. doi: 10.1038/s42003-021-02143-9 (PMC8160216; doi:10.1038/s42003-021-02143-9)
Supplement: Supplementary file 4 — Supplementary Data 1 [file 42003_2021_2143_MOESM4_ESM.xlsx]

## Sheet: 6 log EC50
	Go / Gq wt																	C11															C22-11														C22
M3R Gqo	-0.0475294	0.475471	-0.270529	-0.359529	0.268471	0.163471	-0.220529	-0.420529	-0.0245294	0.100471	-0.453529	0.204471	0.407471	-0.265529	0.441471	-0.0485294	0.0494706	1.48947	1.26647	1.49447	0.845471	1.10147	0.667471	1.66947	1.35447	1.05447	1.42147	1.60147	0.989471	0.670471	1.31447	1.91547															1000
H1R Gqo	-0.100308	-0.146308	-0.0473077	-0.0233077	0.162692	0.0926923	-0.218308	-0.367308	0.114692	0.287692	-0.0623077	-0.0503077	0.357692					0.324692	0.531692	0.725692	0.345692	0.681692	0.580692	0.440692	0.702692	0.336692	0.877692	0.173692	0.362692																		1000
M3R Goq	0.215133	0.298133	-0.0758667	0.123133	-0.175867	-0.122867	-0.0618667	0.171133	-0.153867	-0.148867	-0.0008667	0.193133	0.0511333	-0.147867	-0.163867			-0.168867	-0.367867	-0.678867	-0.397867	-0.279867	-0.198867	-0.259867	-0.216867	-0.302867	-0.686867	-0.374867	-0.476867	-0.504867	-0.324867		-0.0168667	-0.490867	-0.454867	-0.522867	-0.575867	-0.381867	-0.432867	-0.448867	-0.194867	-0.140867	-0.298867	-0.751867	-0.403867	-0.610867	-0.843867	-0.551867	-0.675867
H1R Goq	0.5063	0.6583	0.1293	-0.4447	-0.5237	-0.2387	-0.2817	0.1413	-0.2747	0.3283								0.0533	-0.4657	-0.2007	-0.3997	-0.4687	-0.5847	-0.7287	-0.0757	-0.2537	-0.2897						-0.7037	-0.4867	-0.2917	-0.8357	-0.6077	-0.5907	-0.3387	-0.3257	-0.3677						-0.6037	0.1723	-0.5847
	1000 = no specific signal = black panel
[truncated: 115 more columns]

## Sheet: 6 AUC
	Gq / Go wt																		C11													C22-11													C22
M3R Gqo	0.875769	3.69851	3.51993	0.3909	-0.82504	2.66897	-1.18709	-2.69469	-1.26539	-0.65202	-4.52984								-4.08416	-2.35856	-3.96726	-0.869022	-3.44805	-3.81041	-0.822682	-8.15468	-11.1354					1000													1000
H1R Gqo	4.29567	4.34881	0.170752	-5.65853	-2.62141	2.04376	6.11923	5.94749	-3.39494	-2.45539	-3.34019	-0.20025	-2.7121	2.6647	0.810164	-6.01776			-5.13837	-19.4859	-14.0591	-25.7786	1.04052	-3.46493	-3.51864	0.482363	-16.1239	-20.1243	-26.0405	-19.8482															1000
M3R Goq	20.2432	-3.3763	-14.9173	5.79609	-13.1886	-11.5756	2.17588	-8.86552	-6.1236	-15.2921	8.80183	17.2671	19.055						13.9308	18.1663	0.208632	17.5483	-12.2763	17.4695	11.4824	-3.94619	13.0281	16.1641	31.9649	24.064		87.6174	16.1762	52.9719	35.9468	33.4318	55.5009	76.2671	67.802	48.9519	67.9957				54.5518	73.1513	86.2971	96.6224	82.2006
H1R Goq	18.7273	29.7209	19.4511	15.4824	-4.02016	-10.6809	14.191	-16.4441	-11.2312	-12.7799				-16.3457	11.2453	-3.19226	-14.8704	-19.2534	23.7061	55.3698	66.4899	29.4454	42.2373	27.9513	26.7819	31.4544	14.3247	-19.4898	19.8609	-21.6271	16.1734	10.9139	40.0224	34.251	17.6907	40.7205	-14.6031	20.8328	10.8806	7.27329	-5.91437	-18.8756	10.3196	-19.3167	69.1092	71.6607	79.633	69.157	69.0211
	1000 = no specific signal = black panel
[truncated: 80 more columns]

## Sheet: 5j
normalized:									Gq													Gqo2											Gqo2+C11								Go
									2020-02-25					2020-04-21				2020-04-14				2020-04-09			2020-04-23				2020-04-16				2020-04-09		2020-04-23			2020-04-16			2020-02-25			2020-04-21				2020-04-14
log	Conc.	Gq	Gqo2	Gqo2+C11	Go	pcDNA3			1e	2e	3e	4e	5e	2e	3e	4e	5e	1e	2e	3e	6e	1c	2c	4c	1c	2c	3c	4c	3c	4c	5c	6c	1d	2d	1d	2d	6d	2d	3d	4d	2a	3a	4a	1a	2a	5a	6a	1a	2a
-8	0,01 µM Histamin	0.0717693	0.160249	0.0356235	0.0387572					0.0657188	0.228278	0.158475	0.10554	0.0226454	0.0321373	0.0510519	0	0.0148102	0.0522676	0.058538	0	0.135943	0.155585	0.109451	0.24034	0.302043	0.339492	0.00413378	0.0840028	0.182904	0.179802	0.0290483	0.00973806	0.0846064	0	0.000227028	0.0243494	0.102138	0	0.0639291	0.00319462	0.0416525	0	0.0391672	0.115425	0.0126372	0.0217557	0.0495112	0.104229
-7	0,1 µM Histamin	0.401748	0.422439	0.125393	0.246892				0.437848	0.456328	0.385604	0.358475	0.344179	0.349534	0.496765	0.585597	0.344723	0.238995	0.409052	0.413874	0.152144	0.359582	0.432036	0.443393	0.443312	0.413181	0.470439	0.252556	0.369184	0.496089	0.559698	0.407361	0.179649	0.135209	0.0595766	0.144804	0.064251	0.139837	0.0682731	0.211542	0.159492	0.202844	0.154137	0.387828		0.323381	0.342209	0.19494	0.338803
-6.3	0,5 µM Histamin	0.682761	0.705013	0.323657	0.54827				0.648845	0.735352	0.655784	0.671186	0.616564	0.669612	0.774263	0.809585	0.638091	0.580528	0.709539	0.683783	0.525539	0.666202	0.765033	0.73863	0.692569	0.728113	0.702771	0.544223	0.640483	0.728061	0.856772	0.692288	0.391547	0.352987	0.233474	0.254571	0.200944	0.383331	0.294107	0.478297	0.349559	0.354502	0.4862	0.75211	0.738426	0.626223	0.662727	0.485119	0.611971
-5.48	3,3 µM Histamin	0.882641	0.912587	0.696093	0.824928				0.864395	0.908299	0.81928	0.910452	0.814197	0.839961	0.919722	0.970015	0.869592	0.851372	0.908622	0.915788	0.931986	0.921951	0.973724	0.971401	0.950531	0.874514	0.853118	0.858896	0.934743	0.832172	0.969561	0.897847	0.761862	0.752521	0.634512	0.668542	0.590695	0.751773	0.685137	0.723706	0.685703	0.595735	0.812102	0.970235	0.915092	0.934442	0.880909	0.78683	0.923735
-4.6	25 µM Histamin	0.916601	0.943308	0.861801	0.879649				0.908079	0.91113	0.85347	0.938701	0.831406	0.88218	0.964534	0.999744	0.926405	0.888659	0.934116	0.960788	0.914504	0.95122	1	0.994517	0.97431	0.897374	0.903695	0.935583	0.955891	0.863604	0.973808	0.92639	0.869437	0.856478	0.864912	0.814346	0.854349	0.879433	0.873981	0.881469	0.750479	0.675829	0.892781	0.996002	0.975711	0.886497	0.950909	0.844494	1
-3.3	500 µM Histamin	1	1	1	1				1	1	1	1	1	1	1	1	1	1	1	1	1	1	1	1	1	1	1	1	1	1	1	1	1	1	1	1	1	1	1	1	1	1	1	1	1	1	1	1	1
Max Amplitude		0.0114148	0.010613	0.00602875	0.00575025	0.000625587			0.0148225	0.0114775	0.009725	0.00885	0.0092975	0.0050925	0.0104325	0.009755	0.012365	0.009655	0.0087275	0.0267775	0.0091525	0.0035875	0.0049475	0.0232525	0.011775	0.01028	0.010825	0.00978	0.0041375	0.0175775	0.010595	0.009985	0.001355	0.0032225	0.01301	0.0053325	0.007415	0.00141	0.01349	0.002995	0.0065225	0.005275	0.002355	0.0056275	0.0120425	0.002555	0.00275	0.00672	0.0108175
								log EC50	-6.805	-6.851	-6.752	-6.728	-6.542	-6.612	-6.923	-7.072	-6.59	-6.417	-6.767	-6.755	-6.347	-6.715	-6.916	-6.879	-6.956	-7.002	-7.122	-6.397	-6.678	-6.943	-7.162	-6.735	-6.068	-5.994	-5.713	-5.768	-5.628	-6.041	-5.834	-6.166	-5.841	-5.689	-6.218	-6.792	-6.871	-6.586	-6.629	-6.206	-6.622
								MW	-6.70469
								delta EC50	-0.100308	-0.146308	-0.0473077	-0.0233077	0.162692	0.0926923	-0.218308	-0.367308	0.114692	0.287692	-0.0623077	-0.0503077	0.357692	-0.0103077	-0.211308	-0.174308	-0.251308	-0.297308	-0.417308	0.307692	0.0266923	-0.238308	-0.457308	-0.0303077	0.636692	0.710692	0.991692	0.936692	1.07669	0.663692	0.870692	0.538692	0.863692	1.01569	0.486692	-0.0873077	-0.166308	0.118692	0.0756923	0.498692	0.0826923
[truncated: 14 more columns]

## Sheet: 5i
normalized:								Gq													GqoC11												GqoC22								Go
								2020-02-25					2020-04-21				2020-04-14				2020-04-09			2020-04-23			2020-04-16						2020-04-09			2020-04-23		2020-04-16			2020-02-25			2020-04-21				2020-04-14
log	Conc.	Gq	GqoC11	GqoC22	Go	pcDNA3		1e	2e	3e	4e	5e	2e	3e	4e	5e	1e	2e	3e	6e	1a	3a	4a	1a	2a	4a	1a	2a	3a	4a	5a	6a	1b	2b	4b	1b	4b	2b	3b	4b	2a	3a	4a	1a	2a	5a	6a	1a	2a
-8	0,01 µM Histamin	0.139503	0.0423643	0.0235395	0.0387572				0.0657188	0.228278	0.158475	0.10554	0.0226454	0.0321373	0.0510519	0	0.0148102	0.0522676	0.058538	0	0.063582	0.0417801	0.0217307	0.0232013	0.00649233	0.024493	0.0532858	0.055383	0.0567227	0.0100329	0.151704	0.0226482	0.0666218	0.00399665	0	0	0.0628931	0.0384653	0	0.0137541	0.00319462	0.0416525	0	0.0391672	0.115425	0.0126372	0.0217557	0.0495112	0.104229
-7	0,1 µM Histamin	0.396487	0.152697	0.126359	0.246892			0.437848	0.456328	0.385604	0.358475	0.344179	0.349534	0.496765	0.585597	0.344723	0.238995	0.409052	0.413874	0.152144	0.220819	0.144737	0.0925365	0.223111	0.172758	0.176235	0.194684	0.0721532	0.269169	0.0873024	0.376359	0.268495	0.196288	0.0871681	0.0956207	0.112525	0.326594	0.088884	0.0906415	0.0981372	0.159492	0.202844	0.154137	0.387828		0.323381	0.342209	0.19494	0.338803
-6.3	0,5 µM Histamin	0.665546	0.417123	0.324926	0.54827			0.648845	0.735352	0.655784	0.671186	0.616564	0.669612	0.774263	0.809585	0.638091	0.580528	0.709539	0.683783	0.525539	0.52533	0.410401	0.315639	0.523446	0.395339	0.43641	0.452226	0.313354	0.528249	0.290308	0.595109	0.526148	0.325349	0.337987	0.311441	0.276583	0.570024	0.251546	0.320973	0.279266	0.349559	0.354502	0.4862	0.75211	0.738426	0.626223	0.662727	0.485119	0.611971
-5.48	3,3 µM Histamin	0.863325	0.835935	0.635314	0.824928			0.864395	0.908299	0.81928	0.910452	0.814197	0.839961	0.919722	0.970015	0.869592	0.851372	0.908622	0.915788	0.931986	0.888133	0.851504	0.768169	0.864161	0.704952	0.774709	0.868571	0.800725	0.82163	0.675771	0.763587	0.794898	0.655356	0.548714	0.701872	0.537329	0.919355	0.654946	0.669177	0.620183	0.685703	0.595735	0.812102	0.970235	0.915092	0.934442	0.880909	0.78683	0.923735
-4.6	25 µM Histamin	0.888557	0.951548	0.876754	0.879649			0.908079	0.91113	0.85347	0.938701	0.831406	0.88218	0.964534	0.999744	0.926405	0.888659	0.934116	0.960788	0.914504	0.958917	0.950501	0.945226	0.950689	0.904702	0.853198	0.958405	0.946894	0.896691	0.876211	0.807065	0.922194	0.838989	0.899563	0.891711	0.568875	1	0.816461	0.825608	0.780183	0.750479	0.675829	0.892781	0.996002	0.975711	0.886497	0.950909	0.844494	1
-3.3	500 µM Histamin	1	1	1	1			1	1	1	1	1	1	1	1	1	1	1	1	1	1	1	1	1	1	1	1	1	1	1	1	1	1	1	1	1	1	1	1	1	1	1	1	1	1	1	1	1	1
Max Amplitude		0.0108345	0.0193508	0.00223875	0.00575025	0.004278		0.0148225	0.0114775	0.009725	0.00885	0.0092975	0.0050925	0.0104325	0.009755	0.012365	0.009655	0.0087275	0.0267775	0.0091525	0.0180125	0.01197	0.02807	0.013435	0.0060075	0.00688	0.0188125	0.02415	0.006195	0.005675	0.00368	0.00392	0.0037575	0.00108876	0.00187	0.0023775	0.00211833	0.00647	0.004315	0.0068125	0.0065225	0.005275	0.002355	0.0056275	0.0120425	0.002555	0.00275	0.00672	0.0108175
							log EC50	-6.805	-6.851	-6.752	-6.728	-6.542	-6.612	-6.923	-7.072	-6.59	-6.417	-6.767	-6.755	-6.347	-6.38	-6.173	-5.979	-6.359	-6.023	-6.124	-6.264	-6.002	-6.368	-5.827	-6.531	-6.342	-5.878	-5.732	-5.888	-5.335	-6.547	-5.732	-5.818	-5.684	-5.841	-5.689	-6.218	-6.792	-6.871	-6.586	-6.629	-6.206	-6.622
							mean	-6.70469
							delta EC50	-0.100308	-0.146308	-0.0473077	-0.0233077	0.162692	0.0926923	-0.218308	-0.367308	0.114692	0.287692	-0.0623077	-0.0503077	0.357692	0.324692	0.531692	0.725692	0.345692	0.681692	0.580692	0.440692	0.702692	0.336692	0.877692	0.173692	0.362692	0.826692	0.972692	0.816692	1.36969	0.157692	0.972692	0.886692	1.02069	0.863692	1.01569	0.486692	-0.0873077	-0.166308	0.118692	0.0756923	0.498692	0.0826923
[truncated: 13 more columns]

## Sheet: 5h
normalized:								Go										Goq2											Goq2+C11										Goq2+C22									pcDNA3
								2020-02-25			2020-04-21				2020-04-14			2020-02-27				2020-04-22				2020-04-15			2020-02-27			2020-04-22				2020-04-15			2020-02-27		2020-04-22			2020-04-15				2020-02-27
log	Conc.	Go	Goq2	Goq2+C11	Goq2+C22	pcDNA3		2a	3a	4a	1a	2a	5a	6a	1a	2a	4a	1c	3c	4c	5c	3c	4c	5c	6c	1c	4c	5c	2d	3d	5d	1d	2d	4d	5d	2d	3d	4d	1e	3e	1e	3e	4e	1e	2e	3e	5e	2f	3f
-8	0,01 µM Histamin	0.014949	0.108444	0.114995	0.146259			0.00319462	0.0416525	0	0.0391672	0.115425	0.0126372	0.0217557	0.0495112	0.104229	0	0.20205	0.0383752	0.0525424	0.140807	0.275904	0.0809668	0.155756	0.222471	0.153221	0.0515621	0.0669679	0.12841	0.0997575	0.116818	0.0600496	0.14069	0.00752524	0.0148535	0.239977		0.0242577	0.251061	0.0414564	0.067644	0.106157	0.106687	0.200745	0.159837	0.193536	0.179393
-7	0,1 µM Histamin	0.172157	0.45855	0.505781	0.459572			0.159492	0.202844	0.154137	0.387828		0.323381	0.342209	0.19494	0.338803	0.118392	0.584318	0.459345	0.356888	0.43365	0.680564	0.417943	0.504938	0.528814	0.264591	0.248957	0.229983	0.485635	0.542198	0.48951	0.585982	0.555468	0.431791	0.401632	0.550327	0.476557	0.269406	0.534157	0.384988	0.347966	0.381401	0.493841	0.429001	0.352983	0.439197	0.473208
-6.3	0,5 µM Histamin	0.396754	0.734117	0.754683	0.727189			0.349559	0.354502	0.4862	0.75211	0.738426	0.626223	0.662727	0.485119	0.611971	0.415859	0.845328	0.768743	0.637402	0.684994	0.922134	0.683026	0.753386	0.735109	0.543882	0.58216	0.587015	0.756256	0.773528	0.734266	0.892392	0.843153	0.751502	0.688123	0.83992	0.720084	0.601598	0.76592	0.688458	0.702891	0.693901	0.770348	0.736289	0.711718	0.761511	0.761509
-5.48	3,3 µM Histamin	0.697847	0.916557	0.987025	0.982729			0.685703	0.595735	0.812102	0.970235	0.915092	0.934442	0.880909	0.78683	0.923735	0.744493	0.933405	0.963041	0.890079	0.879702	1	0.967802	0.986456	1	0.786425	0.789671	0.843373	0.961075	1	1	0.949453	0.983842	0.97476	0.944696	0.984077	0.93422	0.832192	0.965457	1	0.938972	1	1	0.976709	0.95387	0.995277	0.93434
-4.6	25 µM Histamin	0.77303	0.929946	0.983009	0.986588			0.750479	0.675829	0.892781	0.996002	0.975711	0.886497	0.950909	0.844494	1	0.823789	0.982814	0.915523	0.913633	0.907813	1	0.9206	0.987867	1	0.880674	0.868545	0.904953	0.949027	1	1		0.996059	0.983474	0.912965	1	0.997901	0.856164	0.973176	1	0.934154	1	1	1	0.999161	1	0.977358
-3.3	500 µM Histamin	1	1	1	1			1	1	1	1	1	1	1	1	1	1	1	1	1	1	1	1	1	1	1	1	1	1	1	1	1	1	1	1	1	1	1	1	1	1	1	1	1	1	1	1
Max Amplitude		0.0047175	0.00356125	0.00380857	0.008318	0.00718906		0.0065225	0.005275	0.002355	0.0056275	0.0120425	0.002555	0.00275	0.00672	0.0108175	0.0028375	0.0023275	0.0023675	0.0035025	0.0060475	0.008155	0.0079975	0.01772	0.0051625	0.0057825	0.0026625	0.003735	0.0026975	0.0041175	0.0025025	0.009595	0.0126875	0.00832	0.0027575	0.017585	0.0035725	0.00438	0.012955	0.0030975	0.00467	0.00664	0.011365	0.0033275	0.020865	0.004235	0.0033125	0.0010844	0.000653013
							log EC50	-5.841	-5.689	-6.218	-6.792	-6.871	-6.586	-6.629	-6.206	-6.622	-6.019	-7.209	-6.884	-6.626	-6.809	-7.458	-6.783	-7.008	-7.099	-6.387	-6.377	-6.423	-6.957	-7.028	-6.945	-7.109	-7.113	-6.832	-6.736	-7.214	-6.922	-6.445	-7.159	-6.743	-6.707	-6.768	-6.968	-6.933	-6.77	-6.96	-6.984
							mean	-6.3473
							delta EC50	0.5063	0.6583	0.1293	-0.4447	-0.5237	-0.2387	-0.2817	0.1413	-0.2747	0.3283	-0.8617	-0.5367	-0.2787	-0.4617	-1.1107	-0.4357	-0.6607	-0.7517	-0.0397	-0.0297	-0.0757	-0.6097	-0.6807	-0.5977	-0.7617	-0.7657	-0.4847	-0.3887	-0.8667	-0.5747	-0.0977	-0.8117	-0.3957	-0.3597	-0.4207	-0.6207	-0.5857	-0.4227	-0.6127	-0.6367
[truncated: 9 more columns]

## Sheet: 5g
normalized:									Go										GoqN															GoqN+C11															GoqN+C22
									2020-02-25			2020-04-21				2020-04-14			2020-02-25					2020-04-21					2020-04-14					2020-02-25					2020-04-21					2020-04-14					2020-02-25
log	Conc.	Go	GoqN	GoqN+C11	GoqN+C22	Gq	pcDNA3		2a	3a	4a	1a	2a	5a	6a	1a	2a	4a	1b	2b	3b	4b	5b	1b	2b	3b	4b	5b	1b	2b	3b	4b	5b	1c	2c	3c	4c	5c	1c	2c	3c	4c	5c	1c	2c	3c	4c	5c	1d
-8	0,01 µM Histamin	0.0387572	0.0694801	0.210375	0.2254	0.0657885			0.00319462	0.0416525	0	0.0391672	0.115425	0.0126372	0.0217557	0.0495112	0.104229	0		0.109466		0.167774	0.0187837	0.208981	0.0336694	0	0.0937558	0	0.00419103	0.11336	0.0359906	0.0932143	0.0240548		0.188224	0.254921	0.106284		0.315829	0.312754	0.175973	0.419539	0.156246	0.279682	0.15816	0.140784	0.134094	0.092377
-7	0,1 µM Histamin	0.246892	0.376947	0.560715	0.614157	0.382547			0.159492	0.202844	0.154137	0.387828		0.323381	0.342209	0.19494	0.338803	0.118392	0.401163	0.305773	0.280606	0.45714	0.238344	0.605477	0.413413	0.381726	0.419492	0.368566	0.169272	0.390844	0.387511	0.470179	0.364702	0.629739	0.560195	0.595909	0.401373	0.351147	0.718199	0.593377	0.639713	0.738041	0.550129	0.676796	0.516711	0.548474	0.409886	0.481036	0.633655
-6.3	0,5 µM Histamin	0.54827	0.604087	0.756717	0.800565	0.670667			0.349559	0.354502	0.4862	0.75211	0.738426	0.626223	0.662727	0.485119	0.611971	0.415859	0.567276	0.557482	0.32	0.61758	0.372086	0.816779	0.749788	0.696676	0.663887	0.674674	0.451115	0.635316	0.613407	0.714464	0.610781	0.807018	0.786354	0.760131	0.63772	0.534189	0.879432	0.775361	0.854958	0.884629	0.789247	0.83668	0.703818	0.77289	0.61673	0.711603	0.781994
-5.48	3,3 µM Histamin	0.824928	0.844262	0.913939	0.929182	0.886437			0.685703	0.595735	0.812102	0.970235	0.915092	0.934442	0.880909	0.78683	0.923735	0.744493	0.810631	0.838585	0.65303	0.78226	0.727301	0.927013	0.970501	0.939662	0.873819	0.903226	0.775693	0.886017	0.775176	0.922679	0.878331	0.941234	0.925053	0.892513	0.840048	0.761835	0.965048	0.957907	0.954472	0.969574	0.930448	0.95686	0.900294	0.940754	0.882129	0.890913	0.916613
-4.6	25 µM Histamin	0.879649	0.903922	0.94837	0.957023	0.91644			0.750479	0.675829	0.892781	0.996002	0.975711	0.886497	0.950909	0.844494	1	0.823789	0.87943	0.923028	0.73303	0.830163	0.793865	0.955906	0.95607	0.993178	0.936817	0.963395	0.881384	0.951728	0.868228	0.952143	0.94046	0.961232	0.949552	0.91702	0.87735	0.841995	0.979331	0.97278	0.970343	0.983028	0.966704	0.970069	0.959726	0.97681	0.974905	0.924709	0.961415
-3.3	500 µM Histamin	1	1	1	1	1			1	1	1	1	1	1	1	1	1	1	1	1	1	1	1	1	1	1	1	1	1	1	1	1	1	1	1	1	1	1	1	1	1	1	1	1	1	1	1	1	1
Max Amplitude		0.00575025	0.0166872	0.0193865	0.0164816	0.0112408	0.00454069		0.0065225	0.005275	0.002355	0.0056275	0.0120425	0.002555	0.00275	0.00672	0.0108175	0.0028375	0.01806	0.0354675	0.00825	0.021815	0.00815	0.021545	0.01178	0.02602	0.0134925	0.0109275	0.0119925	0.016055	0.016335	0.014	0.0164175	0.0203775	0.01898	0.012955	0.0083775	0.0118825	0.029755	0.0178175	0.02158	0.02843	0.0202725	0.0327425	0.0178775	0.01671	0.019725	0.013315	0.0116625
								log EC50	-5.841	-5.689	-6.218	-6.792	-6.871	-6.586	-6.629	-6.206	-6.622	-6.019	-6.614	-6.477	-5.862	-6.705	-6.004	-7.226	-6.816	-6.721	-6.74	-6.673	-6.148	-6.694	-6.532	-6.871	-6.593	-7.394	-7.124	-7.227	-6.667	-6.441	-7.542	-7.338	-7.256	-7.761	-7.083	-7.422	-6.963	-7.057	-6.713	-6.868	-7.46
								mean	-6.3473
								delta EC50	0.5063	0.6583	0.1293	-0.4447	-0.5237	-0.2387	-0.2817	0.1413	-0.2747	0.3283	-0.2667	-0.1297	0.4853	-0.3577	0.3433	-0.8787	-0.4687	-0.3737	-0.3927	-0.3257	0.1993	-0.3467	-0.1847	-0.5237	-0.2457	-1.0467	-0.7767	-0.8797	-0.3197	-0.0937	-1.1947	-0.9907	-0.9087	-1.4137	-0.7357	-1.0747	-0.6157	-0.7097	-0.3657	-0.5207	-1.1127
[truncated: 37 more columns]

## Sheet: 5f
normalized:								Go										GoqC11										GoqC22-11									GoqC22							pcDNA3
								2020-02-25			2020-04-21				2020-04-14			2020-02-27			2020-04-22				2020-04-15			2020-04-28			2020-04-28			2020-04-28			2020-02-27			2020-04-22			2020-04-15	2020-02-27			2020-04-22
log	Conc.	Go	GoqC11	GoqC22-11	GoqC22	pcDNA3		2a	3a	4a	1a	2a	5a	6a	1a	2a	4a	1a	4a	5a	2a	3a	4a	6a	1a	2a	4a	1e	2e	3e	1f	2f	4f	4g	5g	6g	1b	2b	4b	3b	4b	6b	3b	2f	3f	4f	1f	2f	3f
-8	0,01 µM Histamin	0.0387572	0.0958395	0.11757	0.140031			0.00319462	0.0416525	0	0.0391672	0.115425	0.0126372	0.0217557	0.0495112	0.104229	0	0.0379933	0.0958738	0.0461476	0.084832	0.11915	0.102976	0.210395	0.0463997	0.104947	0.10968	0.139588		0.114397	0.176409	0.209869	0.144321	0.0592637	0.00552695	0.0911862	0.171057	0.0616414	0.176822	0.229058	0.145894	0.172939	0.0228049
-7	0,1 µM Histamin	0.246892	0.365441	0.434332	0.42553			0.159492	0.202844	0.154137	0.387828		0.323381	0.342209	0.19494	0.338803	0.118392	0.21843	0.420229	0.342099	0.376315	0.393714	0.477714	0.535066	0.256917	0.313406	0.320519	0.537832	0.424453	0.333659	0.593828	0.473459	0.458298	0.379029	0.337054	0.371376	0.46587	0.212313	0.449865	0.637737	0.455923	0.496881	0.260119
-6.3	0,5 µM Histamin	0.54827	0.643977	0.715464	0.705828			0.349559	0.354502	0.4862	0.75211	0.738426	0.626223	0.662727	0.485119	0.611971	0.415859	0.489334	0.708578	0.555723	0.691042	0.726127	0.753668	0.719117	0.539921	0.623641	0.632617	0.787321	0.72167	0.637008	0.819145	0.70976	0.763735	0.655728	0.681025	0.663788	0.728004	0.473029	0.727536	0.85059	0.761604	0.759875	0.640156
-5.48	3,3 µM Histamin	0.824928	0.944259	0.931343	0.932753			0.685703	0.595735	0.812102	0.970235	0.915092	0.934442	0.880909	0.78683	0.923735	0.744493	0.840444	0.949148	0.939394	0.97981	1	0.985329	0.969384	0.883531	0.922101	0.973447	0.929107	0.894632	0.908824	0.974631	0.872432	0.948192	0.904854	0.991982	0.957434	0.988327	0.75163	0.973968	0.989838	0.989782	1	0.835724
-4.6	25 µM Histamin	0.879649	0.972912	0.986804	0.95817			0.750479	0.675829	0.892781	0.996002	0.975711	0.886497	0.950909	0.844494	1	0.823789	0.91041	0.969545	0.967693	0.988972	1	0.974151	1	0.978129	0.940217	1	1	0.960239	0.970912	1	0.974315	1	0.99165	0.984122	1	0.955253	0.853586	1	0.964845	1	1	0.933507
-3.3	500 µM Histamin	1	1	1	1			1	1	1	1	1	1	1	1	1	1	1	1	1	1	1	1	1	1	1	1	1	1	1	1	1	1	1	1	1	1	1	1	1	1	1	1
Max Amplitude		0.00575025	0.0119157	0.00889556	0.0069138	0.00101104		0.0065225	0.005275	0.002355	0.0056275	0.0120425	0.002555	0.00275	0.00672	0.0108175	0.0028375	0.00586	0.0089475	0.0099825	0.014735	0.0144775	0.0178925	0.0070225	0.0094875	0.00552	0.0252325	0.0036675	0.002515	0.0102275	0.0191175	0.00292	0.0087825	0.012875	0.0159025	0.0040525	0.001285	0.0042175	0.012965	0.0091025	0.005774	0.00481	0.0019175	0.0010844	0.000653013	0.000695764	0.000324272	0.000895475	0.00131
							log EC50	-5.841	-5.689	-6.218	-6.792	-6.871	-6.586	-6.629	-6.206	-6.622	-6.019	-6.294	-6.813	-6.548	-6.747	-6.816	-6.932	-7.076	-6.423	-6.601	-6.637	-7.051	-6.834	-6.639	-7.183	-6.955	-6.938	-6.686	-6.673	-6.715	-6.951	-6.175	-6.932	-7.316	-6.94	-7.019	-6.503
							mean	-6.3473
							delta EC50	0.5063	0.6583	0.1293	-0.4447	-0.5237	-0.2387	-0.2817	0.1413	-0.2747	0.3283	0.0533	-0.4657	-0.2007	-0.3997	-0.4687	-0.5847	-0.7287	-0.0757	-0.2537	-0.2897	-0.7037	-0.4867	-0.2917	-0.8357	-0.6077	-0.5907	-0.3387	-0.3257	-0.3677	-0.6037	0.1723	-0.5847	-0.9687	-0.5927	-0.6717	-0.1557
[truncated: 8 more columns]

## Sheet: 5e
Time[s]	1a Gq 18.2.20	2a Gq 18.2.20	5a Gq 18.2.20	1a Gq 9.1.20	2a Gq 9.1.20	3a Gq 9.1.20	5a Gq 9.1.20	6a Gq 9.1.20	1a Gq 7.11.20	2a Gq 7.11.20	3a Gq 7.11.20	4a Gq 7.11.20	6a Gq 7.11.20	3e Gq 16.1.20	4e Gq 16.1.20	6e Gq 16.1.20	3b Gqo2 18.2.20	4b Gqo2 18.2.20	5b Gqo2 18.2.20	1a Gqo2 20.2.20	2a Gqo2 20.2.20	3a Gqo2 20.2.20	4a Gqo2 20.2.20	1c Gqo2 2.4.20	2c Gqo2 2.4.20	3c Gqo2 2.4.20	4c Gqo2 2.4.20	5c Gqo2 2.4.20	1c Gqo2+C11 18.2.20	2c Gqo2+C11 18.2.20	3c Gqo2+C11 18.2.20	5c Gqo2+C11 18.2.20	1b Gqo2+GqoC11 20.2.20	2b Gqo2+GqoC11 20.2.20	3b Gqo2+GqoC11 20.2.20	5b Gqo2+GqoC11 20.2.20	1d Gqo2+C11 2.4.20	2d Gqo2+C11 2.4.20	3d Gqo2+C11 2.4.20	5d Gqo2+C11 2.4.20
0	1.01881	0.999311	1.024	1.00817	1.03743	1.03158	1.0624	1.02614	0.987212	0.951377	0.956765	1.00218	0.979981	1.12911	0.985022	1.02166	1.05708	1.0119	1.02756	1.02801	1.08238	1.03099	1.03691	1.02577	1.04303	1.04487	1.04216	1.04573	0.956826	1.05495	0.894675	1.05138	1.02207	1.06059	1.00539	1.03742	1.04481	1.01578	1.11545	1.06354
2	1.0207	1.02205	1.02875	1.02932	1.09091	1.12344	1.05813	1.00311	1.02558	0.94191	1.03016	1.02124	1.00581	0.99061	1.00969	1.02527	1.04433	1.00682	1.04643	1.02704	1.02296	1.0333	1.05034	1.04274	1.04474	1.03803	1.03064	1.04929	0.898638	1.10883	1.14083	1.08696	1.036	1.05579	1.03411	0.96	1.03169	0.946915	1.22276	1.09091
4	1.02165	1.02136	1.02067	1.03253	1.09188	1.07943	0.987733	1.0168	0.982097	0.975043	0.996797	1.00218	1.00581	1.02582	1.00176	1.05054	1.02579	1.03039	1.00415	1.02217	1.04862	1.02175	1.066	1.05284	1.02258	1.02891	1.05473	1.04268	0.898195	1.00248	1.1503	1.16996	1.12892	1.0078	1.1167	1.07355	1.02732	1.11908	1.14146	1.09091
6	1.01029	1.01034	1.02637	1.03509	1.07244	1.08134	1.06027	0.9944	1.0665	0.996343	0.976781	1.02397	0.994511	1.03756	0.990308	1.01753	1.08027	1.02762	1.02001	1.02801	1.03174	1.04023	1.04474	1.05689	1.03963	1.03233	1.05368	1.02795	0.782733	1.07196	0.998817	0.972332	1.27758	0.993401	1.11311	1.04774	1.14973	0.969871	1.15122	1.07527
8	1.01029	1.02619	1.0297	1.03765	1.04813	1.00287	1.0048	0.950218	1.01535	0.989243	1.02082	0.934096	1.02034	0.943662	1.02026	1.0098	1.08258	0.993875	1.02756	1.01242	1.02431	0.989413	1.03132	1.04921	1.03963	1.04031	1.02749	1.03506	0.582924	0.958525	1.03195	1.14229	1.06388	1.0006	0.951526	1.15613	0.983607	1.09039	1.01138	1.11828
10	0.99373	1.01792	1.00689	1.02035	1.05493	1.0201	0.9856	0.977598	1.02302	0.930077	1.05551	0.985839	1.03487	1.09155	1.02115	1.00825	1.04897	1.00451	1.01095	0.995859	1.01756	1.02945	1.03691	1.04557	1.04303	1.02891	1.0055	1.03913	0.852573	0.917405	0.994083	1.19368	1.17538	0.993401	1.17774	1.06839	0.99235	0.987088	1.10894	1.01271
12	1.02827	1.01172	1.01117	1.04086	1.06174	1.07751	1.01333	1.01369	0.948849	0.972676	1.0435	0.966776	1.04294	0.964789	0.985022	1.00103	1.00029	0.99295	1.0268	1.01827	1.01283	1.01636	1.01007	1.04234	1.03451	1.01353	1.01388	1.0188	0.889922	0.998228	0.989349	1.03953	1.10105	0.935813	1.06284	1.03742	0.99235	1.02152	1.05366	0.930596
14	1.0013	1.00689	0.99311	1.01843	1.05591	0.985646	1.01547	0.979465	1.02046	0.967943	1.0475	1.00218	0.971908	0.950704	0.977093	0.99639	1.04665	0.98463	0.982257	0.983191	0.971641	0.987103	1.00671	1.03183	1.01917	1.02663	1.00864	1.03201	0.636866	0.959943	1.00355	0.913043	0.984901	0.928614	0.983842	1.04774	0.944262	1.03874	1.07317	1.0088
16	0.992784	0.998622	0.99311	1.02291	1.05299	0.993301	1.02827	0.957685	1.00512	0.946644	1.05551	0.942266	1.02357	1.10329	0.964758	0.991748	0.973631	0.975847	0.999622	0.992935	0.991897	1.01405	1.00559	1.04597	1.00043	1.00669	1.02016	1.02185	0.601707	0.846508	0.942012	1.05534	1.0964	0.919016	1.04488	0.990968	1.02732	1.28551	1.17398	0.875855
18	1.00414	0.962784	0.985507	1.00112	1.02188	1.05072	0.9344	0.954574	1.02046	0.930077	1.0008	0.996732	0.967065	0.99061	1.00352	0.980402	0.968994	0.970762	1.00189	0.979294	0.932478	0.993263	1.00112	1.04193	1.01747	0.999288	0.989788	1.00864	0.833792	0.862106	0.984615	0.932806	0.970964	0.861428	1.07002	1.04774	0.970492	1.06169	1.06667	1.03226
20	0.989944	0.977257	0.967451	0.993431	1.01021	0.95311	0.9344	0.940884	1.01279	0.972676	1.00347	0.934096	0.988053	0.894366	0.980617	0.984528	1.00493	0.959667	0.985277	0.9676	0.937205	0.989413	0.978747	1.03264	1.01576	0.982766	0.988741	0.971545	0.66916	0.847926	0.889941	0.916996	0.915215	0.835033	0.944345	0.980645	0.983607	1.08465	1.02114	0.938416
22	0.988052	0.970365	0.973628	1.00753	1.02674	0.937799	0.964267	0.935283	0.98977	1.07207	0.984788	0.942266	1.03164	0.962441	0.973568	0.951006	1.00029	0.955969	0.977727	0.964677	0.884537	0.974783	0.977629	1.03344	0.993609	0.983336	0.967793	0.993394	0.448494	0.838001	0.885207	0.893281	0.878049	0.818236	0.969479	0.91871	1.05355	0.958393	1.00163	0.899316
24	0.965811	0.969676	0.962224	1.01266	1.00826	0.924402	0.9024	0.925327	0.88491	1.04131	0.984788	0.980392	0.955764	0.967136	0.962996	0.953069	1.03274	0.956431	0.972442	0.96078	0.923025	0.938595	0.969799	1.02011	1.01576	0.965674	0.965698	0.984248	0.639071	0.744417	0.904142	0.932806	0.910569	0.830234	0.955117	0.908387	0.957377	0.935438	0.878049	0.895406
26	0.986159	0.952447	0.956997	0.983176	0.994652	0.884211	0.951467	0.968886	0.974425	1.06261	1.00614	0.917756	1.00743	0.882629	0.971806	0.954616	0.972472	0.936092	0.974707	0.941291	0.860905	0.964004	0.941834	1.0193	0.974862	0.97422	0.97303	0.95935	0.52551	0.725984	1.00828	0.960474	0.859466	0.775045	0.958707	0.815484	0.918033	0.97561	0.884553	0.911046
28	0.94641	0.946933	0.93799	0.995994	0.990763	0.966507	0.930133	0.939639	0.887468	1.00108	0.992794	0.934096	0.952535	0.938967	0.940088	0.925735	0.92379	0.947186	0.966402	0.931547	0.850101	0.915496	0.938479	1.01849	0.9902	0.936049	0.966745	0.972053	0.578593	0.701879	0.733728	0.86166	0.924506	0.772645	0.858169	0.877419	0.918033	0.992826	0.956098	0.789834
30	0.947356	0.948312	0.92326	1.00176	0.969373	0.905263	0.8576	0.94524	0.953964	1.00818	0.995463	0.923203	0.96545	1.00235	0.951542	0.923672	0.905245	0.913903	0.924877	0.935445	0.926401	0.934745	0.942953	1.00637	0.959523	0.950862	0.941608	0.955793	0.541802	0.67352	0.790533	0.822134	0.808362	0.731854	0.779174	0.820645	0.918033	0.87231	1.03415	0.875855
32	0.960606	0.936595	0.926586	1.01009	1.00243	0.905263	0.919467	0.889235	0.946292	1.02474	0.942087	0.939542	0.928318	0.882629	0.930396	0.920578	0.914518	0.919912	0.958097	0.928624	0.889264	0.883157	0.923937	1.00232	0.964636	0.944595	0.939513	0.975102	0.513861	0.717476	0.885207	0.766798	0.766551	0.734253	0.779174	0.846452	0.922404	0.992826	0.952846	0.895406
34	0.953034	0.955892	0.912806	0.974844	0.985902	0.886124	0.855467	0.908525	0.915601	1.03657	1.00347	0.909586	0.973523	0.847418	0.947137	0.927798	0.904086	0.910205	0.946017	0.902314	0.857529	0.943215	0.922819	1.00515	0.97827	0.929782	0.938466	0.916667	0.444061	0.723148	0.847337	0.735178	0.70151	0.717457	0.800718	0.898065	0.904918	0.855093	0.891057	0.832845
36	0.961079	0.917988	0.891898	0.963307	0.970345	0.878469	0.885333	0.925949	0.918159	1.00818	0.972778	0.931373	0.915402	0.908451	0.910132	0.915936	0.938858	0.906969	0.934692	0.898417	0.856178	0.893936	0.91387	1.00839	0.956114	0.916679	0.921707	0.92378	0.487233	0.730238	0.87574	0.798419	0.780488	0.669466	0.732496	0.851613	0.896175	0.889527	0.978862	0.723363
38	0.928428	0.900758	0.893324	0.970998	0.937287	1.00096	0.891733	0.850031	0.928389	0.998709	0.97945	0.857843	0.952535	0.924883	0.963877	0.881898	0.92379	0.893563	0.936202	0.888672	0.835922	0.878537	0.901566	1.01162	0.937367	0.916679	0.912281	0.944106	0.351041	0.623892	0.752663	0.841897	0.636469	0.669466	0.81149	0.727742	0.891803	0.92396	0.770732	0.856305
40	0.912339	0.909028	0.887622	0.963307	0.950899	0.916746	0.8768	0.916615	0.969309	0.915878	0.963437	0.909586	0.90733	0.84507	0.922467	0.892212	0.938858	0.894487	0.952812	0.874056	0.815665	0.896246	0.894855	0.986157	0.94248	0.908702	0.91647	0.935467	0.337399	0.670684	0.818935	0.6917	0.590012	0.643071	0.782765	0.789677	0.931148	0.952654	0.907317	0.731183
42	0.925115	0.891799	0.867665	0.954975	0.953816	0.924402	0.872533	0.924704	0.892583	0.989243	0.944756	0.906863	0.886342	0.943662	0.857269	0.866426	0.92379	0.87045	0.909022	0.876979	0.826469	0.822329	0.855705	0.979691	0.937367	0.9144	0.878764	0.912093	0.439243	0.594116	0.871006	0.675889	0.641115	0.693461	0.696589	0.769032	0.843716	0.791966	0.861789	0.719453
44	0.896723	0.896623	0.871466	0.951771	0.939232	0.876555	0.8384	0.871811	0.838875	0.965577	0.97945	0.866013	0.881498	0.84507	0.884581	0.866426	0.870472	0.877846	0.915062	0.871133	0.776502	0.867757	0.873602	0.988987	0.916915	0.886483	0.876669	0.904472	0.381332	0.552995	0.743195	0.660079	0.650407	0.664667	0.739677	0.774194	0.904918	0.889527	0.770732	0.785924
46	0.898143	0.902826	0.857686	0.941516	0.921731	0.901435	0.861867	0.863721	0.869565	1.05551	0.950093	0.844227	0.841137	0.805164	0.851982	0.868489	0.901768	0.861204	0.918837	0.852619	0.815665	0.869297	0.870246	0.972416	0.916915	0.884774	0.867243	0.900407	0.252976	0.623892	0.790533	0.687747	0.603949	0.597481	0.904847	0.650323	0.834973	0.780488	0.764228	0.813294
48	0.900982	0.892488	0.844381	0.922929	0.933398	0.903349	0.832	0.839452	0.907928	0.934811	0.928743	0.833333	0.926703	0.908451	0.911894	0.859206	0.937699	0.872299	0.942242	0.840926	0.767049	0.865448	0.852349	0.979287	0.935663	0.867113	0.878764	0.901423	0.430532	0.612549	0.747929	0.743083	0.617886	0.65027	0.653501	0.784516	0.900546	0.786227	0.855285	0.746823
50	0.902875	0.87388	0.838679	0.924852	0.913952	0.830622	0.836267	0.830741	0.897698	0.95611	0.947425	0.8878	0.87504	0.91784	0.892511	0.857143	0.905245	0.872299	0.916572	0.854568	0.753545	0.850048	0.845638	0.976458	0.935663	0.867113	0.871432	0.868902	0.567204	0.653669	0.676923	0.679842	0.411609	0.626275	0.671454	0.805161	0.848087	0.746055	0.777236	0.664712
52	0.913285	0.884218	0.824424	0.934466	0.896451	0.865072	0.789333	0.841319	0.956522	0.991609	0.872698	0.819717	0.865354	0.880282	0.896916	0.843218	0.868154	0.828845	0.906757	0.832156	0.704929	0.79538	0.834452	0.967566	0.922028	0.854579	0.845247	0.881606	0.362438	0.477845	0.691124	0.743083	0.506388	0.64787	0.671454	0.650323	0.88306	0.786227	0.793496	0.719453
54	0.889625	0.864921	0.815396	0.908188	0.911035	0.838278	0.846933	0.841319	0.920716	0.951377	0.89138	0.849673	0.829835	0.882629	0.882819	0.841155	0.863518	0.851034	0.903737	0.838002	0.752194	0.846198	0.824385	0.956654	0.869195	0.861985	0.836868	0.893801	0.39547	0.594116	0.738462	0.699605	0.515679	0.64787	0.685817	0.629677	0.843716	0.740316	0.809756	0.59042
56	0.897669	0.882839	0.815871	0.919083	0.896451	0.83445	0.810667	0.826385	0.86445	1.00344	0.910061	0.849673	0.828221	0.830986	0.86696	0.821042	0.818314	0.829308	0.866742	0.816565	0.750844	0.81155	0.824385	0.956249	0.881125	0.854579	0.827442	0.867378	0.426473	0.531726	0.700592	0.604743	0.5482	0.590282	0.675045	0.701935	0.77377	0.832138	0.747967	0.692082
58	0.87259	0.851826	0.798289	0.887678	0.904229	0.853589	0.7936	0.820784	0.948849	0.937177	0.927409	0.857843	0.802389	0.809859	0.877533	0.822589	0.849609	0.813591	0.896942	0.813642	0.738015	0.80385	0.810962	0.955441	0.906689	0.836918	0.832679	0.86687	0.278642	0.589862	0.643787	0.537549	0.469222	0.520696	0.664273	0.609032	0.848087	0.659971	0.721951	0.58651
60	0.86975	0.864921	0.797814	0.883833	0.877005	0.855502	0.789333	0.808961	0.805627	0.94191	0.907393	0.819717	0.795932	0.906103	0.83348	0.835482	0.844972	0.82561	0.909022	0.804872	0.725861	0.813859	0.809843	0.936041	0.874308	0.838627	0.811731	0.860264	0.349205	0.459412	0.738462	0.656126	0.469222	0.530294	0.59605	0.609032	0.756284	0.797704	0.699187	0.57869
62	0.853188	0.825637	0.783559	0.863323	0.85367	0.85933	0.789333	0.813939	0.895141	0.878012	0.906058	0.78976	0.813691	0.758216	0.836123	0.832904	0.879745	0.783081	0.893167	0.792205	0.67792	0.8	0.803132	0.932404	0.881125	0.844894	0.822205	0.836382	0.280901	0.465083	0.743195	0.628458	0.450775	0.556689	0.588869	0.526452	0.747541	0.688666	0.770732	0.617791
64	0.841358	0.850448	0.764552	0.892165	0.864366	0.805742	0.765867	0.829496	0.882353	0.863812	0.911396	0.816993	0.820149	0.795775	0.888106	0.80557	0.865836	0.78493	0.883352	0.796102	0.67657	0.753032	0.796421	0.94372	0.860673	0.823245	0.792878	0.838923	0.559536	0.44665	0.681657	0.620553	0.435333	0.544691	0.639138	0.562581	0.738798	0.648494	0.728455	0.602151
66	0.89483	0.845624	0.757425	0.851787	0.858532	0.872727	0.746667	0.79776	0.803069	0.842513	0.915399	0.762527	0.837908	0.734742	0.856388	0.795255	0.814836	0.787241	0.865987	0.787333	0.680621	0.78768	0.788591	0.926341	0.86749	0.810141	0.806494	0.833333	0.378112	0.50195	0.710059	0.470356	0.428794	0.539892	0.59246	0.645161	0.765027	0.682927	0.695935	0.613881
68	0.856027	0.837354	0.750772	0.869732	0.855615	0.750239	0.7488	0.814561	0.879795	0.896945	0.899386	0.754357	0.757184	0.814554	0.822026	0.803507	0.8102	0.76043	0.899207	0.7581	0.677245	0.780751	0.769575	0.929979	0.870899	0.818687	0.775072	0.82622	0.241414	0.476427	0.497041	0.648221	0.469222	0.578284	0.606822	0.59871	0.725683	0.671449	0.699187	0.699902
70	0.859813	0.814611	0.745545	0.838968	0.851726	0.784689	0.733867	0.795893	0.851662	0.96321	0.918068	0.776144	0.786245	0.896714	0.784141	0.793192	0.795132	0.750722	0.882597	0.779537	0.651587	0.749952	0.776286	0.916641	0.862378	0.79248	0.770882	0.813516	0.346428	0.435307	0.629586	0.490119	0.417603	0.520696	0.48833	0.578065	0.769399	0.529438	0.679675	0.656891
72	0.858393	0.822192	0.760276	0.827432	0.870199	0.826794	0.776533	0.820162	0.879795	0.887478	0.874033	0.765251	0.768486	0.84507	0.826432	0.75606	0.780064	0.745175	0.869762	0.7581	0.654288	0.7923	0.775168	0.909771	0.860673	0.786783	0.780309	0.800813	0.320692	0.409784	0.605917	0.604743	0.300804	0.455909	0.64991	0.691613	0.712568	0.631277	0.650407	0.56305
74	0.838992	0.829773	0.735091	0.828072	0.815751	0.82488	0.7168	0.752334	0.754476	0.868546	0.842007	0.841503	0.823377	0.793427	0.797357	0.759154	0.813677	0.749335	0.859192	0.736663	0.633356	0.751492	0.756152	0.922704	0.845334	0.785073	0.770882	0.799289	0.284802	0.351648	0.662722	0.466403	0.324377	0.5015	0.588869	0.572903	0.738798	0.734577	0.679675	0.617791
76	0.80918	0.812543	0.713709	0.81974	0.827419	0.76555	0.718933	0.774113	0.767263	0.83778	0.866026	0.79793	0.812076	0.704225	0.809692	0.768437	0.831063	0.706807	0.866742	0.760049	0.659689	0.748412	0.757271	0.911791	0.85556	0.784504	0.739461	0.778963	0.240431	0.389933	0.657988	0.466403	0.449708	0.515897	0.535009	0.52129	0.734426	0.476044	0.604878	0.5435
78	0.816278	0.799449	0.714184	0.816536	0.837141	0.815311	0.706133	0.751089	0.780051	0.873279	0.85802	0.784314	0.758799	0.769953	0.807048	0.745229	0.792814	0.712354	0.899207	0.742509	0.657664	0.723003	0.749441	0.901687	0.841926	0.779946	0.742603	0.800305	0.305999	0.296349	0.544379	0.494071	0.422679	0.436713	0.581688	0.536774	0.721311	0.563221	0.673171	0.527859
80	0.818171	0.812543	0.711808	0.826791	0.818668	0.757895	0.706133	0.802738	0.792839	0.81648	0.882039	0.770697	0.711979	0.795775	0.804405	0.753997	0.813677	0.716515	0.828237	0.742509	0.613774	0.756882	0.746085	0.880671	0.828291	0.778806	0.736318	0.78811	0.379495	0.331797	0.544379	0.462451	0.354791	0.472705	0.517056	0.547097	0.620765	0.549346	0.666667	0.484848
82	0.79877	0.791178	0.683773	0.802436	0.828391	0.838278	0.708267	0.746733	0.797954	0.842513	0.848679	0.751634	0.745883	0.800469	0.772687	0.755028	0.802086	0.692014	0.831257	0.735688	0.600945	0.702984	0.730425	0.886329	0.824883	0.767412	0.739461	0.786077	0.370922	0.297767	0.41911	0.426877	0.332869	0.453509	0.574506	0.655484	0.660109	0.5619	0.588618	0.523949
84	0.806814	0.785665	0.686624	0.828713	0.790472	0.784689	0.746667	0.758556	0.836317	0.854346	0.840673	0.699891	0.763642	0.720657	0.710132	0.730273	0.7592	0.653646	0.825217	0.744458	0.58339	0.696824	0.740492	0.896837	0.828291	0.749751	0.728987	0.770833	0.232738	0.266572	0.458812	0.395257	0.430167	0.424715	0.499102	0.552258	0.660109	0.700143	0.604878	0.54741
86	0.795457	0.770503	0.681872	0.824868	0.807973	0.738756	0.753067	0.749222	0.826087	0.842513	0.862023	0.702614	0.742654	0.748826	0.76652	0.718927	0.770791	0.648561	0.792752	0.733739	0.594868	0.693744	0.723714	0.883904	0.818066	0.746902	0.708039	0.768293	0.362673	0.311946	0.591716	0.541502	0.309739	0.434313	0.527828	0.609032	0.616393	0.489205	0.673171	0.539589
88	0.803975	0.775327	0.670943	0.818459	0.799222	0.809569	0.699733	0.73491	0.869565	0.802281	0.805978	0.683551	0.710365	0.701878	0.762115	0.740072	0.802086	0.647637	0.826727	0.714251	0.572586	0.719923	0.721477	0.886329	0.804431	0.736647	0.688138	0.73628	0.355711	0.404112	0.41792	0.450593	0.364132	0.427115	0.5386	0.514451	0.673224	0.536622	0.588618	0.527859
90	0.79593	0.776017	0.673319	0.8191	0.780749	0.702392	0.693333	0.756067	0.772379	0.792814	0.796637	0.724401	0.713594	0.730047	0.765639	0.730273	0.809041	0.645788	0.817667	0.708404	0.543552	0.744562	0.704698	0.887946	0.801023	0.740066	0.693375	0.749492	0.254792	0.319036	0.443393	0.466403	0.422207	0.381524	0.54219	0.446051	0.511475	0.500818	0.598374	0.527859
92	0.782681	0.746382	0.660489	0.794744	0.788527	0.711962	0.682667	0.726198	0.705882	0.828313	0.7913	0.729847	0.720052	0.659624	0.738326	0.72821	0.839177	0.624986	0.869007	0.691839	0.59892	0.708373	0.702461	0.885521	0.794205	0.733799	0.692328	0.738821	0.290521	0.290677	0.465805	0.426877	0.337063	0.371926	0.477558	0.505131	0.63388	0.333086	0.62439	0.520039
94	0.759494	0.735355	0.656688	0.788976	0.77686	0.755981	0.680533	0.701307	0.780051	0.788081	0.838004	0.738017	0.710365	0.739437	0.724229	0.700361	0.754564	0.609731	0.841827	0.692814	0.557731	0.720693	0.714765	0.875013	0.780571	0.728101	0.67557	0.730691	0.446588	0.190004	0.450856	0.426877	0.328243	0.458308	0.495512	0.434587	0.629508	0.455356	0.543089	0.457478
96	0.78694	0.74776	0.640057	0.789617	0.784638	0.742584	0.686933	0.716241	0.772379	0.840146	0.815319	0.686275	0.736196	0.553991	0.733921	0.714801	0.70936	0.600023	0.808607	0.687942	0.550304	0.666025	0.699105	0.871375	0.794205	0.712719	0.688138	0.723577	0.134094	0.215526	0.515976	0.490119	0.282158	0.386323	0.509874	0.496793	0.60765	0.416605	0.526829	0.434018
98	0.764226	0.745693	0.634355	0.778721	0.737968	0.711962	0.6784	0.694462	0.741688	0.811747	0.787297	0.678105	0.695835	0.575117	0.721586	0.694688	0.730223	0.580146	0.781427	0.661632	0.534099	0.665255	0.695749	0.862888	0.748189	0.728671	0.67138	0.708841	0.21644	0.199929	0.446063	0.466403	0.357301	0.393521	0.398564	0.454691	0.612022	0.518829	0.507317	0.406647
100	0.755235	0.733977	0.635305	0.772312	0.77297	0.738756	0.672	0.705663	0.764706	0.778614	0.773952	0.751634	0.658702	0.619718	0.731278	0.694172	0.761518	0.583844	0.819932	0.6743	0.510466	0.662175	0.691275	0.844296	0.780571	0.719556	0.669285	0.734756	0.301591	0.479263	0.582249	0.392202	0.288929	0.40072	0.427289	0.515875	0.616393	0.350804	0.549593	0.430108
102	0.772743	0.738112	0.622	0.757571	0.744774	0.750239	0.631467	0.67766	0.73913	0.821213	0.772618	0.639978	0.663545	0.676056	0.711013	0.69933	0.777746	0.562117	0.804832	0.670402	0.498987	0.652166	0.675615	0.877033	0.778867	0.712719	0.653574	0.723069	0.278137	0.177242	0.539645	0.509881	0.312089	0.355129	0.43447	0.399163	0.616393	0.453416	0.396748	0.371937
104	0.740092	0.73122	0.610596	0.770389	0.739912	0.692823	0.597333	0.708774	0.851662	0.807014	0.803309	0.678105	0.623184	0.657277	0.734802	0.686952	0.769632	0.548249	0.788977	0.657734	0.480756	0.661405	0.662192	0.848742	0.778867	0.695058	0.658811	0.699187	0.385973	0.341723	0.352109	0.360692	0.25547	0.355129	0.387792	0.371134	0.472131	0.243861	0.536585	0.349329
106	0.766592	0.727085	0.616774	0.752444	0.728245	0.748325	0.631467	0.705663	0.856777	0.811747	0.765946	0.702614	0.676461	0.593897	0.729515	0.683858	0.689655	0.559344	0.801057	0.642144	0.465901	0.646006	0.668904	0.828534	0.777162	0.69107	0.645195	0.693089	0.122202	0.212691	0.539645	0.377768	0.288875	0.415117	0.552962	0.462102	0.542077	0.391576	0.543089	0.434018
108	0.738673	0.729841	0.60632	0.73642	0.716578	0.700478	0.6336	0.654636	0.741688	0.733649	0.752602	0.645425	0.657088	0.741784	0.697797	0.674575	0.672269	0.539466	0.788977	0.65676	0.462525	0.649086	0.653244	0.846317	0.770345	0.66942	0.631579	0.691565	0.253608	0.181496	0.44775	0.27333	0.313431	0.333533	0.552962	0.449595	0.572678	0.393535	0.468293	0.373539
110	0.746717	0.716747	0.593965	0.725525	0.7263	0.744498	0.629333	0.698818	0.716113	0.740749	0.788631	0.672658	0.616726	0.542254	0.680176	0.65343	0.697769	0.524211	0.767082	0.646041	0.39973	0.635996	0.646532	0.84753	0.73285	0.6905	0.620058	0.675305	0.0945851	0.265154	0.391718	0.388868	0.24821	0.319136	0.37702	0.366189	0.568306	0.305804	0.455285	0.379814
112	0.748137	0.73122	0.589214	0.722961	0.719494	0.650718	0.573867	0.693839	0.767263	0.733649	0.769949	0.650871	0.613497	0.596244	0.693392	0.639505	0.697769	0.520513	0.773122	0.625579	0.468602	0.642156	0.654362	0.818834	0.741372	0.672839	0.611678	0.684959	0.318777	0.243885	0.441542	0.403162	0.257013	0.338332	0.506284	0.468502	0.537705	0.359796	0.533333	0.418377
114	0.717378	0.707099	0.57971	0.706938	0.736996	0.698565	0.6272	0.703174	0.675192	0.778614	0.759274	0.637255	0.600581	0.64554	0.689868	0.662197	0.711678	0.499249	0.771612	0.624604	0.458474	0.632916	0.653244	0.820046	0.724329	0.679106	0.616915	0.672256	0.213848	0.253811	0.350136	0.311392	0.237256	0.292741	0.394973	0.469339	0.502732	0.258335	0.442276	0.437928
116	0.706968	0.709855	0.580185	0.69476	0.700049	0.74067	0.593067	0.653391	0.652174	0.738382	0.73392	0.593682	0.60381	0.737089	0.660793	0.647241	0.690814	0.485843	0.792752	0.621681	0.403106	0.625217	0.646532	0.820451	0.717512	0.674548	0.620058	0.670732	0.0172165	0.256647	0.410201	0.295314	0.232208	0.29754	0.369838	0.366765	0.528962	0.355508	0.461789	0.457478
118	0.726843	0.685734	0.582561	0.696042	0.69227	0.685167	0.6336	0.640946	0.68798	0.731282	0.751268	0.653595	0.615111	0.546948	0.640529	0.6328	0.669951	0.478447	0.729332	0.621681	0.454423	0.633686	0.644295	0.822067	0.705582	0.663153	0.610631	0.671748	0.125032	0.30911	0.400495	0.337359	0.182375	0.369526	0.356911	0.243752	0.537705	0.375788	0.465041	0.410557
AUC	103.39	101.522	94.6462	105.033	105.086	100.878	95.008	98.0666	102.765	106.869	106.696	97.2876	98.2338	97.3427	100.505	97.9752	102.041	92.9028	105.725	96.6441	85.8758	96.5682	97.8087	111.619	105.06	99.996	97.4789	101.193	49.8525	64.2155	82.3168	77.7294	68.5872	71.4769	81.8434	81.6122	92.9574	84.5223	90.7252	80.568
	1a Gq 18.2.20	2a Gq 18.2.20	5a Gq 18.2.20	1a Gq 9.1.20	2a Gq 9.1.20	3a Gq 9.1.20	5a Gq 9.1.20	6a Gq 9.1.20	1a Gq 7.11.20	2a Gq 7.11.20	3a Gq 7.11.20	4a Gq 7.11.20	6a Gq 7.11.20	3e Gq 16.1.20	4e Gq 16.1.20	6e Gq 16.1.20	3b Gqo2 18.2.20	4b Gqo2 18.2.20	5b Gqo2 18.2.20	1a Gqo2 20.2.20	2a Gqo2 20.2.20	3a Gqo2 20.2.20	4a Gqo2 20.2.20	1c Gqo2 2.4.20	2c Gqo2 2.4.20	3c Gqo2 2.4.20	4c Gqo2 2.4.20	5c Gqo2 2.4.20	1c Gqo2+C11 18.2.20	2c Gqo2+C11 18.2.20	3c Gqo2+C11 18.2.20	5c Gqo2+C11 18.2.20	1b Gqo2+GqoC11 20.2.20	2b Gqo2+GqoC11 20.2.20	3b Gqo2+GqoC11 20.2.20	5b Gqo2+GqoC11 20.2.20	1d Gqo2+C11 2.4.20	2d Gqo2+C11 2.4.20	3d Gqo2+C11 2.4.20	5d Gqo2+C11 2.4.20
	Gq mean
	100.707
% from wt	2.6647	0.810164	-6.01776	4.29567	4.34881	0.170752	-5.65853	-2.62141	2.04376	6.11923	5.94749	-3.39494	-2.45539	-3.34019	-0.20025	-2.7121	1.32527	-7.74896	4.98346	-4.03392	-14.7267	-4.10924	-2.87746	10.8362	4.32302	-0.705514	-3.20495	0.483165	-50.4972	-36.235	-18.2607	-22.8159	-31.8939	-29.0245	-18.7307	-18.9603	-7.69477	-16.0707	-9.91128	-19.9972

## Sheet: 5d
Time[s]	1a Gq 9.1.20	2a Gq 9.1.20	3a Gq 9.1.20	5a Gq 9.1.20	6a Gq 9.1.20	1a Gq 7.11.20	2a Gq 7.11.20	3a Gq 7.11.20	4a Gq 7.11.20	6a Gq 7.11.20	3e Gq 16.1.20	4e Gq 16.1.20	6e Gq 16.1.20	1a Gq 18.2.20	2a Gq 18.2.20	5a Gq 18.2.20	1b GqoC11 9.1.20	2b GqoC11 9.1.20	5b GqoC11 9.1.20	6b GqoC11 9.1.20	1b GqoC11 7.11.20	2b GqoC11 7.11.20	3b GqoC11 7.11.20	1e GqoC11 13.2.20	2e GqoC11 13.2.20	3e GqoC11 13.2.20	4e GqoC11 13.2.20	5e GqoC11 13.2.20
0	1.00817	1.03743	1.03158	1.0624	1.02614	0.987212	0.951377	0.956765	1.00218	0.979981	1.12911	0.985022	1.02166	1.01881	0.999311	1.024	0.986517	1.01479	1.03419	1.05162	0.831709	0.960142	0.895244	1.06454	1.06411	1.075	1.02449	1.04096
2	1.02932	1.09091	1.12344	1.05813	1.00311	1.02558	0.94191	1.03016	1.02124	1.00581	0.99061	1.00969	1.02527	1.0207	1.02205	1.02875	1.05768	1.06858	1.02137	0.9988	0.961663	0.975407	0.923591	0.958084	1.04053	1.0825	1.01597	1.0506
4	1.03253	1.09188	1.07943	0.987733	1.0168	0.982097	0.975043	0.996797	1.00218	1.00581	1.02582	1.00176	1.05054	1.02165	1.02136	1.02067	1.01723	1.07934	1.06838	1.02281	0.998051	1.00441	0.963595	1.10712	1.00516	1.0575	1.0039	1.06667
6	1.03509	1.07244	1.08134	1.06027	0.9944	1.0665	0.996343	0.976781	1.02397	0.994511	1.03756	0.990308	1.01753	1.01029	1.01034	1.02637	1.03521	1.03631	1.02137	1.03241	0.992853	1.02578	0.936005	1.13639	0.99042	1.015	1.01668	1.01205
8	1.03765	1.04813	1.00287	1.0048	0.950218	1.01535	0.989243	1.02082	0.934096	1.02034	0.943662	1.02026	1.0098	1.01029	1.02619	1.0297	0.997753	1.06858	0.987179	1.0036	1.03444	1.01204	1.0678	1.11244	1.00516	1.0325	0.974796	0.99759
10	1.02035	1.05493	1.0201	0.9856	0.977598	1.02302	0.930077	1.05551	0.985839	1.03487	1.09155	1.02115	1.00825	0.99373	1.01792	1.00689	1.06217	1.07037	1.0641	1.09484	0.977258	1.03952	1.10901	1.03792	0.946205	0.975	0.959886	0.995984
12	1.04086	1.06174	1.07751	1.01333	1.01369	0.948849	0.972676	1.0435	0.966776	1.04294	0.964789	0.985022	1.00103	1.02827	1.01172	1.01117	1.03521	0.973554	1.03846	1.0084	0.987654	1.02731	1.13251	1.03792	0.937362	0.9575	0.954917	0.942972
14	1.01843	1.05591	0.985646	1.01547	0.979465	1.02046	0.967943	1.0475	1.00218	0.971908	0.950704	0.977093	0.99639	1.0013	1.00689	0.99311	0.988015	1.03989	1	0.931573	1.08122	1.00136	1.10373	1.03526	0.972734	1	0.924388	1.00562
16	1.02291	1.05299	0.993301	1.02827	0.957685	1.00512	0.946644	1.05551	0.942266	1.02357	1.10329	0.964758	0.991748	0.992784	0.998622	0.99311	0.910861	0.980726	1.01282	0.960384	1.01884	1.01357	0.93343	1.08051	0.928519	0.9175	0.903798	0.926908
18	1.00112	1.02188	1.05072	0.9344	0.954574	1.02046	0.930077	1.0008	0.996732	0.967065	0.99061	1.00352	0.980402	1.00414	0.962784	0.985507	0.947566	0.948454	0.957265	0.893157	0.946069	1.01815	1.04546	1.08317	0.925571	0.92	0.899539	0.902811
20	0.993431	1.01021	0.95311	0.9344	0.940884	1.01279	0.972676	1.00347	0.934096	0.988053	0.894366	0.980617	0.984528	0.989944	0.977257	0.967451	0.964794	0.952039	0.991453	0.907563	0.998051	0.99983	1.09725	1.04591	0.907885	0.9175	0.889599	0.944578
22	1.00753	1.02674	0.937799	0.964267	0.935283	0.98977	1.07207	0.984788	0.942266	1.03164	0.962441	0.973568	0.951006	0.988052	0.970365	0.973628	0.939326	0.93411	0.974359	0.869148	1.03964	0.967775	1.1078	1.04857	0.899042	0.8975	0.873979	0.918876
24	1.01266	1.00826	0.924402	0.9024	0.925327	0.88491	1.04131	0.984788	0.980392	0.955764	0.967136	0.962996	0.953069	0.965811	0.969676	0.962224	0.930337	0.898252	0.965812	0.883553	0.951267	0.989145	1.02658	0.976713	0.919676	0.92	0.85907	0.869076
26	0.983176	0.994652	0.884211	0.951467	0.968886	0.974425	1.06261	1.00614	0.917756	1.00743	0.882629	0.971806	0.954616	0.986159	0.952447	0.956997	0.929588	0.857015	0.952991	0.888355	0.977258	0.949457	1.00827	0.926148	0.869565	0.7775	0.826411	0.851406
28	0.995994	0.990763	0.966507	0.930133	0.939639	0.887468	1.00108	0.992794	0.934096	0.952535	0.938967	0.940088	0.925735	0.94641	0.946933	0.93799	0.897378	0.817571	0.876068	0.777911	1.04483	0.981513	1.02644	1.02994	0.82535	0.8275	0.817181	0.816064
30	1.00176	0.969373	0.905263	0.8576	0.94524	0.953964	1.00818	0.995463	0.923203	0.96545	1.00235	0.951542	0.923672	0.947356	0.948312	0.92326	0.918352	0.80502	0.871795	0.773109	0.977258	0.964722	1.08097	1.00333	0.857775	0.7825	0.783813	0.832129
32	1.01009	1.00243	0.905263	0.919467	0.889235	0.946292	1.02474	0.942087	0.939542	0.928318	0.882629	0.930396	0.920578	0.960606	0.936595	0.926586	0.913858	0.87853	0.965812	0.830732	0.966862	0.97846	0.954594	0.939454	0.860722	0.8025	0.773163	0.803213
34	0.974844	0.985902	0.886124	0.855467	0.908525	0.915601	1.03657	1.00347	0.909586	0.973523	0.847418	0.947137	0.927798	0.953034	0.955892	0.912806	0.920599	0.865979	0.84188	0.801921	1.03444	0.943351	0.967791	0.872921	0.845984	0.75	0.758963	0.811245
36	0.963307	0.970345	0.878469	0.885333	0.925949	0.918159	1.00818	0.972778	0.931373	0.915402	0.908451	0.910132	0.915936	0.961079	0.917988	0.891898	0.893633	0.769162	0.850427	0.753902	0.992853	0.940299	0.92823	0.987359	0.822402	0.77	0.739084	0.809639
38	0.970998	0.937287	1.00096	0.891733	0.850031	0.928389	0.998709	0.97945	0.857843	0.952535	0.924883	0.963877	0.881898	0.928428	0.900758	0.893324	0.91161	0.753026	0.910256	0.672269	0.982456	0.908243	0.928778	0.984697	0.792926	0.7625	0.743344	0.745382
40	0.963307	0.950899	0.916746	0.8768	0.916615	0.969309	0.915878	0.963437	0.909586	0.90733	0.84507	0.922467	0.892212	0.912339	0.909028	0.887622	0.849438	0.724339	0.854701	0.705882	0.904483	0.888399	0.804528	0.91018	0.772292	0.7725	0.727015	0.759839
42	0.954975	0.953816	0.924402	0.872533	0.924704	0.892583	0.989243	0.944756	0.906863	0.886342	0.943662	0.857269	0.866426	0.925115	0.891799	0.867665	0.871161	0.774541	0.858974	0.70108	0.940871	0.90519	0.952765	0.886228	0.801769	0.83	0.700745	0.700402
44	0.951771	0.939232	0.876555	0.8384	0.871811	0.838875	0.965577	0.97945	0.866013	0.881498	0.84507	0.884581	0.866426	0.896723	0.896623	0.871466	0.804494	0.767369	0.884615	0.768307	0.878493	0.891452	1.00823	0.883566	0.769344	0.7125	0.709975	0.661847
46	0.941516	0.921731	0.901435	0.861867	0.863721	0.869565	1.05551	0.950093	0.844227	0.841137	0.805164	0.851982	0.868489	0.898143	0.902826	0.857686	0.788015	0.815778	0.803419	0.681873	0.956465	0.870081	0.840513	0.888889	0.760501	0.745	0.680866	0.746988
48	0.922929	0.933398	0.903349	0.832	0.839452	0.907928	0.934811	0.928743	0.833333	0.926703	0.908451	0.911894	0.859206	0.900982	0.892488	0.844381	0.852434	0.70641	0.794872	0.677071	0.842105	0.854817	0.937518	0.827678	0.704495	0.63	0.670217	0.798394
50	0.924852	0.913952	0.830622	0.836267	0.830741	0.897698	0.95611	0.947425	0.8878	0.87504	0.91784	0.892511	0.857143	0.902875	0.87388	0.838679	0.877154	0.729718	0.717949	0.638655	0.888889	0.874661	0.808267	0.883566	0.731024	0.6875	0.633298	0.753414
52	0.934466	0.896451	0.865072	0.789333	0.841319	0.956522	0.991609	0.872698	0.819717	0.865354	0.880282	0.896916	0.843218	0.913285	0.884218	0.824424	0.866667	0.661587	0.782051	0.62425	1.02404	0.862449	0.865617	0.880905	0.728077	0.655	0.642528	0.750201
54	0.908188	0.911035	0.838278	0.846933	0.841319	0.920716	0.951377	0.89138	0.849673	0.829835	0.882629	0.882819	0.841155	0.889625	0.864921	0.815396	0.817978	0.67593	0.794872	0.629052	1.00845	0.874661	0.894535	0.883566	0.73692	0.7325	0.617678	0.759839
56	0.919083	0.896451	0.83445	0.810667	0.826385	0.86445	1.00344	0.910061	0.849673	0.828221	0.830986	0.86696	0.821042	0.897669	0.882839	0.815871	0.821723	0.670551	0.696581	0.609844	0.8577	0.833446	0.963843	0.880905	0.722181	0.66	0.630458	0.668273
58	0.887678	0.904229	0.853589	0.7936	0.820784	0.948849	0.937177	0.927409	0.857843	0.802389	0.809859	0.877533	0.822589	0.87259	0.851826	0.798289	0.790262	0.722546	0.773504	0.614646	0.779727	0.839552	0.803768	0.944777	0.716286	0.6475	0.630458	0.668273
60	0.883833	0.877005	0.855502	0.789333	0.808961	0.805627	0.94191	0.907393	0.819717	0.795932	0.906103	0.83348	0.835482	0.86975	0.864921	0.797814	0.774532	0.699238	0.820513	0.585834	0.868096	0.830393	0.895369	0.787758	0.707443	0.68	0.594249	0.634538
62	0.863323	0.85367	0.85933	0.789333	0.813939	0.895141	0.878012	0.906058	0.78976	0.813691	0.758216	0.836123	0.832904	0.853188	0.825637	0.783559	0.766292	0.638279	0.739316	0.566627	0.826511	0.790706	0.774974	0.838323	0.672071	0.68	0.594959	0.636145
64	0.892165	0.864366	0.805742	0.765867	0.829496	0.882353	0.863812	0.911396	0.816993	0.820149	0.795775	0.888106	0.80557	0.841358	0.850448	0.764552	0.782772	0.580905	0.589744	0.566627	0.847303	0.801391	0.820283	0.886228	0.675018	0.57	0.5694	0.604016
66	0.851787	0.858532	0.872727	0.746667	0.79776	0.803069	0.842513	0.915399	0.762527	0.837908	0.734742	0.856388	0.795255	0.89483	0.845624	0.757425	0.728839	0.618557	0.568376	0.557023	0.852502	0.770862	0.804687	0.843646	0.710391	0.6075	0.56656	0.59759
68	0.869732	0.855615	0.750239	0.7488	0.814561	0.879795	0.896945	0.899386	0.754357	0.757184	0.814554	0.822026	0.803507	0.856027	0.837354	0.750772	0.728839	0.510982	0.65812	0.523409	0.852502	0.787653	0.753897	0.803726	0.642594	0.6575	0.536741	0.60241
70	0.838968	0.851726	0.784689	0.733867	0.795893	0.851662	0.96321	0.918068	0.776144	0.786245	0.896714	0.784141	0.793192	0.859813	0.814611	0.745545	0.790262	0.609592	0.628205	0.528211	0.717349	0.799864	0.686025	0.880905	0.677966	0.5875	0.553781	0.616867
72	0.827432	0.870199	0.826794	0.776533	0.820162	0.879795	0.887478	0.874033	0.765251	0.768486	0.84507	0.826432	0.75606	0.858393	0.822192	0.760276	0.751311	0.613178	0.632479	0.47936	0.868096	0.752544	0.649846	0.782435	0.633751	0.5825	0.509762	0.595984
74	0.828072	0.815751	0.82488	0.7168	0.752334	0.754476	0.868546	0.842007	0.841503	0.823377	0.793427	0.797357	0.759154	0.838992	0.829773	0.735091	0.762547	0.521739	0.581197	0.494598	0.831709	0.751018	0.699596	0.779774	0.639646	0.6425	0.515442	0.570281
76	0.81974	0.827419	0.76555	0.718933	0.774113	0.767263	0.83778	0.866026	0.79793	0.812076	0.704225	0.809692	0.768437	0.80918	0.812543	0.713709	0.715356	0.607799	0.555556	0.489796	0.810916	0.772388	0.729675	0.763806	0.657332	0.5275	0.507632	0.587952
78	0.816536	0.837141	0.815311	0.706133	0.751089	0.780051	0.873279	0.85802	0.784314	0.758799	0.769953	0.807048	0.745229	0.816278	0.799449	0.714184	0.731835	0.580905	0.551282	0.494598	0.80052	0.740332	0.674713	0.806387	0.651437	0.545	0.474973	0.594378
80	0.826791	0.818668	0.757895	0.706133	0.802738	0.792839	0.81648	0.882039	0.770697	0.711979	0.795775	0.804405	0.753997	0.818171	0.812543	0.711808	0.693633	0.537875	0.67094	0.533013	0.842105	0.709803	0.783442	0.793081	0.595431	0.53	0.462904	0.563855
82	0.802436	0.828391	0.838278	0.708267	0.746733	0.797954	0.842513	0.848679	0.751634	0.745883	0.800469	0.772687	0.755028	0.79877	0.791178	0.683773	0.74382	0.523532	0.542735	0.4994	0.826511	0.722015	0.718742	0.747838	0.62196	0.57	0.482783	0.506024
84	0.828713	0.790472	0.784689	0.746667	0.758556	0.836317	0.854346	0.840673	0.699891	0.763642	0.720657	0.710132	0.730273	0.806814	0.785665	0.686624	0.71985	0.55939	0.568376	0.464959	0.795322	0.7327	0.76006	0.750499	0.574797	0.545	0.473553	0.544578
86	0.824868	0.807973	0.738756	0.753067	0.749222	0.826087	0.842513	0.862023	0.702614	0.742654	0.748826	0.76652	0.718927	0.795457	0.770503	0.681872	0.689888	0.451815	0.58547	0.42822	0.795322	0.700645	0.698238	0.761144	0.619013	0.585	0.454384	0.551004
88	0.818459	0.799222	0.809569	0.699733	0.73491	0.869565	0.802281	0.805978	0.683551	0.710365	0.701878	0.762115	0.740072	0.803975	0.775327	0.670943	0.738577	0.510982	0.645299	0.439591	0.732943	0.696065	0.741384	0.742515	0.607222	0.4975	0.452254	0.485141
90	0.8191	0.780749	0.702392	0.693333	0.756067	0.772379	0.792814	0.796637	0.724401	0.713594	0.730047	0.765639	0.730273	0.79593	0.776017	0.673319	0.683895	0.476916	0.474359	0.426776	0.774529	0.71133	0.645929	0.681304	0.616065	0.575	0.433085	0.496386
92	0.794744	0.788527	0.711962	0.682667	0.726198	0.705882	0.828313	0.7913	0.729847	0.720052	0.659624	0.738326	0.72821	0.782681	0.746382	0.660489	0.720599	0.478709	0.568376	0.432458	0.826511	0.668589	0.666412	0.707917	0.607222	0.49	0.421725	0.531727
94	0.788976	0.77686	0.755981	0.680533	0.701307	0.780051	0.788081	0.838004	0.738017	0.710365	0.739437	0.724229	0.700361	0.759494	0.735355	0.656688	0.686142	0.49126	0.551282	0.416533	0.764133	0.651798	0.549887	0.785096	0.53353	0.425	0.428115	0.51245
96	0.789617	0.784638	0.742584	0.686933	0.716241	0.772379	0.840146	0.815319	0.686275	0.736196	0.553991	0.733921	0.714801	0.78694	0.74776	0.640057	0.690637	0.471537	0.547009	0.430848	0.74334	0.708277	0.789569	0.678643	0.49521	0.5025	0.401846	0.51245
98	0.778721	0.737968	0.711962	0.6784	0.694462	0.741688	0.811747	0.787297	0.678105	0.695835	0.575117	0.721586	0.694688	0.764226	0.745693	0.634355	0.709363	0.493052	0.529915	0.379299	0.712151	0.648745	0.615937	0.67332	0.530582	0.5	0.403266	0.491566
100	0.772312	0.77297	0.738756	0.672	0.705663	0.764706	0.778614	0.773952	0.751634	0.658702	0.619718	0.731278	0.694172	0.755235	0.733977	0.635305	0.716105	0.433886	0.517094	0.398714	0.665367	0.648745	0.626349	0.678643	0.501105	0.4475	0.400426	0.451406
102	0.757571	0.744774	0.750239	0.631467	0.67766	0.73913	0.821213	0.772618	0.639978	0.663545	0.676056	0.711013	0.69933	0.772743	0.738112	0.622	0.607491	0.507396	0.491453	0.462533	0.717349	0.635007	0.52148	0.723886	0.504053	0.49	0.404686	0.462651
104	0.770389	0.739912	0.692823	0.597333	0.708774	0.851662	0.807014	0.803309	0.678105	0.623184	0.657277	0.734802	0.686952	0.740092	0.73122	0.610596	0.604494	0.437472	0.431624	0.396703	0.649773	0.636533	0.626977	0.644045	0.492262	0.4525	0.393326	0.448193
106	0.752444	0.728245	0.748325	0.631467	0.705663	0.856777	0.811747	0.765946	0.702614	0.676461	0.593897	0.729515	0.683858	0.766592	0.727085	0.616774	0.677903	0.442851	0.508547	0.340373	0.665367	0.631954	0.566439	0.691949	0.465733	0.4025	0.386226	0.395181
108	0.73642	0.716578	0.700478	0.6336	0.654636	0.741688	0.733649	0.752602	0.645425	0.657088	0.741784	0.697797	0.674575	0.738673	0.729841	0.60632	0.638951	0.398028	0.390316	0.340818	0.732943	0.624322	0.498677	0.699933	0.465733	0.4775	0.364217	0.453012
110	0.725525	0.7263	0.744498	0.629333	0.698818	0.716113	0.740749	0.788631	0.672658	0.616726	0.542254	0.680176	0.65343	0.746717	0.716747	0.593965	0.642697	0.433886	0.508547	0.298317	0.582196	0.635007	0.632651	0.609448	0.468681	0.4325	0.355698	0.379116
112	0.722961	0.719494	0.650718	0.573867	0.693839	0.767263	0.733649	0.769949	0.650871	0.613497	0.596244	0.693392	0.639505	0.748137	0.73122	0.589214	0.626217	0.369341	0.504274	0.364482	0.618583	0.621269	0.568684	0.644045	0.468681	0.4075	0.373447	0.411245
114	0.706938	0.736996	0.698565	0.6272	0.703174	0.675192	0.778614	0.759274	0.637255	0.600581	0.64554	0.689868	0.662197	0.717378	0.707099	0.57971	0.617978	0.419543	0.461538	0.303056	0.649773	0.596845	0.56443	0.646707	0.450995	0.4275	0.336528	0.440161
116	0.69476	0.700049	0.74067	0.593067	0.653391	0.652174	0.738382	0.73392	0.593682	0.60381	0.737089	0.660793	0.647241	0.706968	0.709855	0.580185	0.617228	0.372927	0.377311	0.315054	0.732943	0.606004	0.568371	0.59348	0.40678	0.42	0.343628	0.375904
118	0.696042	0.69227	0.685167	0.6336	0.640946	0.68798	0.731282	0.751268	0.653595	0.615111	0.546948	0.640529	0.6328	0.726843	0.685734	0.582561	0.60824	0.394442	0.448718	0.269453	0.62898	0.621269	0.559512	0.726547	0.427413	0.375	0.342918	0.432129
AUC	105.033	105.086	100.878	95.008	98.0666	102.765	106.869	106.696	97.2876	98.2338	97.3427	100.505	97.9752	103.39	101.522	94.6462	95.5318	81.0829	86.5481	74.7457	101.754	97.2171	97.163	101.192	84.4687	80.44	74.4821	80.7181
	1a Gq 9.1.20	2a Gq 9.1.20	3a Gq 9.1.20	5a Gq 9.1.20	6a Gq 9.1.20	1a Gq 7.11.20	2a Gq 7.11.20	3a Gq 7.11.20	4a Gq 7.11.20	6a Gq 7.11.20	3e Gq 16.1.20	4e Gq 16.1.20	6e Gq 16.1.20	1a Gq 18.2.20	2a Gq 18.2.20	5a Gq 18.2.20	1b GqoC11 9.1.20	2b GqoC11 9.1.20	5b GqoC11 9.1.20	6b GqoC11 9.1.20	1b GqoC11 7.11.20	2b GqoC11 7.11.20	3b GqoC11 7.11.20	1e GqoC11 13.2.20	2e GqoC11 13.2.20	3e GqoC11 13.2.20	4e GqoC11 13.2.20	5e GqoC11 13.2.20
	Gq mean
	100.707
% from wt	4.29567	4.34881	0.170752	-5.65853	-2.62141	2.04376	6.11923	5.94749	-3.39494	-2.45539	-3.34019	-0.20025	-2.7121	2.6647	0.810164	-6.01776	-5.13837	-19.4859	-14.0591	-25.7786	1.04052	-3.46493	-3.51864	0.482363	-16.1239	-20.1243	-26.0405	-19.8482

## Sheet: 5c
Time[s]	2a Go 13.11.19	3a Go 13.11.19	5a Go 13.11.19	6a Go 13.11.19	1a Go 15.1.20	2a Go 15.1.20	3a Go 15.1.20	4a Go 15.1.20	5a Go 15.1.20	6a Go 15.1.20	1a Go 16.1.20	3a Go 16.1.20	4a Go 16.1.20	5a Go 16.1.20	6a Go 16.1.20	1d Goq2 13.11.19	3d Goq2 13.11.19	1d Goq2 15.1.20	2d Goq2 15.1.20	3d Goq2 15.1.20	4d Goq2 15.1.20	1a Goq2 30.1.20	4a Goq2 30.1.20	5a Goq2 30.1.20	1a Goq2+C11 12.2.20	3a Goq2+C11 12.2.20	4a Goq2+C11 12.2.20	2a Goq2+C11 13.2.20	4a Goq2+C11 13.2.20	5a Goq2+C11 13.2.20	1b Goq2+GoqC11 30.1.20	2b Goq2+GoqC11 30.1.20	3b Goq2+GoqC11 30.1.20	5b Goq2+GoqC11 30.1.20	1b Goq2+C22 12.2.20	3b Goq2+C22 12.2.20	1b Goq2+C22 13.2.20	4b Goq2+C22 13.2.20	5b Goq2+C22 13.2.20	1c Goq2+GoqC22 30.1.20	3c Goq2+GoqC22 30.1.20	4c Goq2+GoqC22 30.1.20	5c Goq2+GoqC22 30.1.20	6c Goq2+GoqC22 30.1.20	3e Gq 16.1.20	4e Gq 16.1.20	6e Gq 16.1.20	1a Gq 7.11.20	2a Gq 7.11.20
0	0.996942	1.01297	0.993658	1.02218	1.02466	1.02298	1.03004	0.985102	1.01818	1.01759	1.04824	1.03048	1.01485	1.00665	0.88463	0.954545	1.02183	0.990393	1.03432	0.994949	1.03306	1.07752	1.06482	1	0.992523	1.003	1.00482	1.01074	0.998391	1.01486	1.03088	1.08552	1.01804	1.0474	1.02374	1.05558	1.01028	1.0349	1.01487	0.988602	0.961622	1.02886	1.00629	0.919558	1.12911	0.985022	1.02166	0.987212	0.951377
2	0.972477	1.04348	0.989429	0.993789	1.0367	0.990261	0.997488	1.01186	0.982991	0.963464	1.00716	0.932153	0.903057	0.963784	0.950977	1.07197	1.02183	1.15459	1.05355	0.991582	1.10331	0.953488	0.971478	0.952756	1.02952	1.00834	1.01032	0.991412	0.996411	1.03518	0.994947	1.06627	0.968284	1.03238	1.00927	1.08884	1.01804	1.02644	1.01963	0.940612	0.941347	1.06232	1.01468	1.12303	0.99061	1.00969	1.02527	1.02558	0.94191
4	0.960245	0.997712	1.0007	0.997338	0.973461	0.955201	0.96172	0.89997	0.856305	0.916915	0.96483	0.896755	0.878603	0.876571	0.903797	1.05303	1.04071	1.11441	1.02557	1.00673	0.942149	0.930233	1.01642	1.0315	1.04998	1.02234	0.982794	1.02791	1.00235	1.02737	1.02864	1.10033	1.0037	1.0549	1.00927	1.09059	1.02347	1.00106	1.02082	0.95021	0.984794	1.05395	1.02865	1.02366	1.02582	1.00176	1.05054	0.982097	0.975043
6	1.00917	1.00992	0.96124	0.947649	0.91022	0.874951	0.942831	0.852539	0.839883	0.883356	0.911298	1.01082	0.878603	0.883962	0.790269	1.11364	0.825959	1.05153	0.973989	0.988215	0.975207	1.03876	1.12705	0.893701	1.05549	1.02034	0.985547	0.992485	0.996411	1.0086	1.0466	1.00259	1.04135	1.07555	0.993896	1.0229	1.0258	1.03067	0.994646	1.06299	1.23968	1.0389	1.03145	0.977918	1.03756	0.990308	1.01753	1.0665	0.996343
8	0.911315	0.967201	0.944327	0.951198	0.866554	0.830541	0.895408	0.820918	0.80391	0.797835	0.86897	0.832514	0.875109	0.746489	0.844821	1.02273	0.840118	0.937991	1.02557	0.97138	1.00826	1.00775	0.968021	1.04724	0.992523	1.003	0.963524	0.988191	0.998886	1.01798	1.08029	1.07812	0.968284	1.04552	0.973095	0.952298	1.0227	0.975679	0.985128	1.10138	0.996379	1.02551	1.02027	1.01104	0.943662	1.02026	1.0098	1.01535	0.989243
10	0.868502	0.954996	0.866808	0.834073	0.852249	0.795481	0.832312	0.752812	0.749951	0.704736	0.795518	0.966241	0.831441	0.790835	0.707704	1.03409	0.896755	0.91179	1.00197	0.946128	0.946281	0.984496	0.923077	0.937008	1.02952	0.994331	0.944253	0.988728	0.958297	1.01486	1.01741	1.03369	0.975905	1.05115	0.939634	0.985558	0.996314	0.996828	0.970851	0.983803	1.03693	1.00711	1.02306	0.888013	1.09155	1.02115	1.00825	1.02302	0.930077
12	0.813456	0.927536	0.893587	0.862467	0.773951	0.758083	0.81905	0.673761	0.724145	0.670095	0.725801	0.835136	0.737118	0.694752	0.793218	1.03788	0.913274	0.944978	0.964372	0.875421	0.954545	1.13953	0.936906	0.984252	1.00354	0.977659	0.960771	0.998926	0.988492	1.00078	1.08928	1.05591	0.926594	1.05303	0.915216	0.891028	1.00563	0.972859	0.97204	1.0174	1.10355	0.898369	0.992313	1.06467	0.964789	0.985022	1.00103	0.948849	0.972676
14	0.764526	0.918383	0.841438	0.887311	0.736307	0.70822	0.774842	0.648221	0.659238	0.658187	0.664799	0.693543	0.658515	0.63119	0.583856	1.00758	0.910914	0.917031	0.975738	0.83165	0.896694	1.14729	0.874676	0.88189	1.03896	0.959653	0.952512	0.967257	0.953347	1.043	0.994947	1.04406	0.926594	1.02112	0.88085	0.962801	0.982347	0.964399	0.897085	1.14217	0.970311	0.797992	0.992313	1.09306	0.950704	0.977093	0.99639	1.02046	0.967943
16	0.798165	0.915332	0.840028	0.837622	0.689629	0.652902	0.737466	0.612952	0.614663	0.593234	0.628696	0.795805	0.632314	0.604582	0.552893	1.03409	0.816519	0.808734	0.956503	0.873737	0.876033	1.00775	0.978392	1.00787	1.00512	0.954985	0.935994	0.996243	0.953347	0.986708	1.0219	0.943354	0.901939	1.03238	0.840154	0.972137	0.955965	0.895312	0.905413	1.0054	1.04852	0.826432	0.939203	0.850158	1.10329	0.964758	0.991748	1.00512	0.946644
18	0.740061	0.863463	0.78506	0.731145	0.673066	0.630308	0.7234	0.598358	0.597458	0.582409	0.658575	0.669944	0.604367	0.586844	0.660523	1.00379	0.79292	0.840175	0.905792	0.887205	0.830579	1.0155	0.94382	0.905512	0.994097	0.962321	0.944253	0.953838	0.949882	0.988272	1.03088	1.0174	0.927491	1.0061	0.825684	0.904449	0.958293	0.954529	0.876859	0.991002	1.02534	0.86491	0.914046	0.936909	0.99061	1.00352	0.980402	1.02046	0.930077
20	0.706422	0.796339	0.786469	0.734694	0.635423	0.603818	0.708128	0.595926	0.550538	0.552097	0.54653	0.652901	0.599127	0.561715	0.582381	0.962121	0.861357	0.880349	0.87082	0.816498	0.768595	1.00775	0.784788	0.925197	0.995671	0.966989	0.900206	0.953301	0.936518	0.969507	1.01741	1.02332	0.916284	0.979822	0.827493	0.941794	0.970708	0.926331	0.879239	0.909418	1.04852	0.873275	0.925227	0.840694	0.894366	0.980617	0.984528	1.01279	0.972676
22	0.651376	0.774981	0.749824	0.713398	0.651986	0.59291	0.690043	0.550927	0.59433	0.530447	0.597572	0.558505	0.600873	0.529194	0.516034	0.965909	0.80708	0.927511	0.867322	0.835017	0.801653	0.922481	0.94382	0.88189	1.00826	0.945649	0.878183	0.960279	0.933053	0.997654	0.974733	0.964087	0.895663	0.966682	0.81664	0.952881	0.941998	0.882622	0.850684	0.9982	0.984794	0.918444	0.852551	0.938486	0.962441	0.973568	0.951006	0.98977	1.07207
24	0.590214	0.732265	0.676533	0.759539	0.569923	0.532139	0.657892	0.479173	0.484066	0.479567	0.54404	0.652901	0.564192	0.518847	0.471802	0.848485	0.80944	0.918777	0.85071	0.767677	0.780992	0.883721	0.94382	0.885827	1.03739	0.944982	0.894701	0.954911	0.928103	0.961689	0.934307	1.08552	0.908215	0.989207	0.782274	0.910284	0.91872	0.893902	0.868531	1.0054	1.03114	0.911752	0.835779	0.731861	0.967136	0.962996	0.953069	0.88491	1.04131
26	0.584098	0.729214	0.646934	0.592724	0.551101	0.510323	0.626143	0.464579	0.487977	0.543437	0.505447	0.645034	0.543231	0.461197	0.436417	0.984848	0.870796	0.852402	0.879563	0.882155	0.77686	1.03876	0.843561	0.791339	0.975994	0.928976	0.889195	0.920558	0.937013	0.942924	0.981471	0.961126	0.863835	0.940404	0.796744	0.891612	0.902425	0.916461	0.826889	0.890222	0.952933	0.883312	0.835779	0.757098	0.882629	0.971806	0.954616	0.974425	1.06261
28	0.584098	0.698703	0.686399	0.649512	0.515716	0.496299	0.610469	0.485254	0.488759	0.452503	0.476813	0.604392	0.543231	0.465632	0.426097	0.92803	0.783481	0.864629	0.865574	0.873737	0.789256	1.00775	0.968021	0.929134	0.959465	0.933645	0.891948	0.962426	0.941468	0.985145	0.974733	0.989263	0.878628	0.968559	0.7669	0.853683	0.906305	0.837504	0.801904	0.907019	0.976104	0.736094	0.816212	0.902208	0.938967	0.940088	0.925735	0.887468	1.00108
30	0.599388	0.695652	0.622974	0.653061	0.507435	0.46046	0.545363	0.48647	0.46999	0.420027	0.427015	0.521796	0.581659	0.458241	0.464431	0.878788	0.759882	0.824454	0.855956	0.791246	0.694215	0.96124	0.784788	0.751969	0.955529	0.911637	0.894701	0.935588	0.908303	0.955434	0.916339	0.977416	0.876835	0.916002	0.772326	0.785996	0.915616	0.881213	0.773349	0.885423	1.02824	0.823087	0.771488	0.851735	1.00235	0.951542	0.923672	0.953964	1.00818
32	0.535168	0.643783	0.622974	0.606921	0.50367	0.461239	0.578318	0.391608	0.452786	0.410284	0.479303	0.56375	0.492576	0.436068	0.470328	0.912879	0.658407	0.775546	0.760656	0.786195	0.61157	0.914729	0.636128	0.771654	0.975994	0.9003	0.878183	0.932904	0.898404	0.955434	0.900618	0.981859	0.849938	0.917879	0.706308	0.867104	0.893889	0.840324	0.799524	0.904619	0.851557	0.787955	0.726765	0.954259	0.882629	0.930396	0.920578	0.946292	1.02474
34	0.556575	0.622426	0.60747	0.65661	0.481084	0.417608	0.577916	0.400122	0.393353	0.414614	0.407096	0.456244	0.433188	0.462676	0.395135	0.905303	0.651327	0.864629	0.810492	0.848485	0.623967	0.930233	0.715644	0.767717	1.00748	0.915639	0.858913	0.918948	0.887514	0.935106	0.934307	0.895964	0.855766	0.929141	0.718969	0.842597	0.874491	0.862883	0.729328	0.854229	0.741492	0.746131	0.743536	0.954259	0.847418	0.947137	0.927798	0.915601	1.03657
36	0.46789	0.652937	0.570825	0.546584	0.464521	0.412154	0.539737	0.392825	0.412903	0.402706	0.409586	0.437889	0.455895	0.430155	0.489495	0.909091	0.745723	0.79476	0.77377	0.76936	0.706612	0.782946	0.494382	0.84252	0.958678	0.909637	0.878183	0.914117	0.918698	0.91165	0.873666	0.98334	0.838283	0.895354	0.722586	0.802918	0.872939	0.814945	0.763831	0.921416	0.724113	0.734421	0.726765	0.954259	0.908451	0.910132	0.915936	0.918159	1.00818
38	0.538226	0.616323	0.584919	0.496894	0.475061	0.38021	0.530493	0.377014	0.408993	0.376725	0.377218	0.483776	0.386026	0.394678	0.405455	0.765152	0.719764	0.766812	0.726557	0.816498	0.545455	0.726629	0.805532	0.751969	0.947658	0.876292	0.834136	0.901771	0.911768	0.913213	0.848961	0.958164	0.825283	0.85969	0.709925	0.842597	0.866731	0.796616	0.743605	0.837433	0.918175	0.804684	0.723969	0.952681	0.924883	0.963877	0.881898	0.928389	0.998709
40	0.522936	0.594966	0.601832	0.582076	0.460004	0.380989	0.505978	0.369717	0.347996	0.360487	0.363523	0.570305	0.39476	0.354767	0.392186	0.795455	0.745723	0.735371	0.751038	0.750842	0.599174	0.852713	0.781331	0.681102	0.903581	0.877626	0.839642	0.897477	0.869694	0.906959	0.95452	0.947797	0.771938	0.914125	0.665612	0.879358	0.85742	0.841734	0.71624	0.883023	0.952933	0.777917	0.693222	0.903785	0.84507	0.922467	0.892212	0.969309	0.915878
42	0.507645	0.558352	0.522903	0.464951	0.414079	0.362291	0.48307	0.333232	0.352688	0.336671	0.337379	0.565061	0.461135	0.297118	0.412827	0.825758	0.658407	0.733624	0.705574	0.686869	0.582645	0.953488	0.726016	0.73622	0.908304	0.862287	0.850654	0.901235	0.905333	0.908522	0.873666	0.90485	0.759386	0.857813	0.660185	0.791247	0.840349	0.798026	0.712671	0.916617	0.741492	0.794647	0.662474	0.856467	0.943662	0.857269	0.866426	0.892583	0.989243
44	0.449541	0.598017	0.496124	0.475599	0.358366	0.335801	0.481463	0.344178	0.321408	0.339919	0.32742	0.456244	0.436681	0.379897	0.330262	0.742424	0.722124	0.801747	0.74929	0.858586	0.603306	0.790698	0.760588	0.661417	0.937426	0.896299	0.853407	0.916264	0.85435	0.89914	0.884896	0.916698	0.810041	0.850305	0.670133	0.751568	0.854316	0.783927	0.71624	0.808638	0.674873	0.639063	0.721174	0.810726	0.84507	0.884581	0.866426	0.838875	0.965577
46	0.40367	0.491228	0.579281	0.401065	0.347826	0.334242	0.449312	0.345394	0.378495	0.334506	0.3324	0.388069	0.403493	0.341463	0.342057	0.715909	0.700885	0.735371	0.763279	0.675084	0.586777	0.765984	0.871219	0.669291	0.943723	0.852284	0.836889	0.885668	0.85138	0.905395	0.855699	0.876712	0.743248	0.865321	0.629437	0.784829	0.829486	0.726119	0.687686	0.842232	0.648805	0.679214	0.693222	0.823344	0.805164	0.851982	0.868489	0.869565	1.05551
48	0.513761	0.536995	0.504581	0.401065	0.368154	0.322556	0.423591	0.310125	0.331574	0.318268	0.331155	0.437889	0.452402	0.320769	0.263914	0.787879	0.627729	0.663755	0.722186	0.695286	0.570248	0.739551	0.798617	0.65748	0.951594	0.868289	0.801101	0.896404	0.859795	0.897576	0.869175	0.909293	0.730696	0.801502	0.624915	0.797082	0.830262	0.800846	0.657942	0.820636	0.793628	0.647428	0.648498	0.706625	0.908451	0.911894	0.859206	0.907928	0.934811
50	0.391437	0.506484	0.410148	0.440106	0.380952	0.317881	0.461368	0.267559	0.322972	0.312855	0.32991	0.436578	0.352838	0.331116	0.380391	0.780303	0.575811	0.731878	0.702951	0.703704	0.570248	0.712167	0.601556	0.629921	0.922471	0.864288	0.812113	0.888889	0.867219	0.881939	0.909601	0.901888	0.745489	0.825903	0.602306	0.801167	0.810087	0.767007	0.678168	0.813437	0.738595	0.640736	0.595388	0.70347	0.91784	0.892511	0.857143	0.897698	0.95611
52	0.489297	0.52479	0.491896	0.482697	0.368906	0.289832	0.402291	0.341745	0.319844	0.303112	0.246499	0.365782	0.30917	0.31929	0.319941	0.693182	0.60885	0.815721	0.719563	0.639731	0.566116	0.6897	0.587727	0.523622	0.951594	0.833611	0.806607	0.869028	0.865734	0.924159	0.819764	0.863384	0.749075	0.84092	0.59688	0.707221	0.812415	0.764188	0.631767	0.763047	0.703838	0.695943	0.67645	0.65142	0.880282	0.896916	0.843218	0.956522	0.991609
54	0.53211	0.515637	0.43129	0.436557	0.268022	0.253993	0.417563	0.276072	0.319844	0.323681	0.256458	0.280564	0.354585	0.379897	0.271286	0.768939	0.582891	0.590393	0.688087	0.739057	0.491736	0.638196	0.625756	0.625984	0.931917	0.85095	0.790089	0.874933	0.876624	0.896013	0.806289	0.854498	0.704247	0.824026	0.607732	0.662874	0.77517	0.71343	0.631767	0.789442	0.663287	0.587202	0.592593	0.94164	0.882629	0.882819	0.841155	0.920716	0.951377
56	0.394495	0.518688	0.43129	0.408163	0.334274	0.302298	0.403496	0.285801	0.298729	0.278214	0.31497	0.40118	0.349345	0.316334	0.240324	0.689394	0.564012	0.590393	0.682842	0.683502	0.438017	0.666736	0.622299	0.641732	0.947658	0.814938	0.803854	0.86205	0.839995	0.84441	0.808535	0.901888	0.739213	0.778977	0.609541	0.76849	0.76741	0.720479	0.650803	0.813437	0.674873	0.583856	0.570231	0.764984	0.830986	0.86696	0.821042	0.86445	1.00344
58	0.477064	0.424104	0.421424	0.415262	0.3147	0.267238	0.388225	0.254181	0.272923	0.265223	0.241519	0.451	0.296943	0.249815	0.240324	0.700758	0.589971	0.710917	0.702077	0.681818	0.528926	0.644074	0.687986	0.555118	0.927194	0.852284	0.806607	0.906602	0.803366	0.889758	0.839978	0.780452	0.728455	0.822149	0.567036	0.771408	0.770514	0.6951	0.593694	0.803839	0.828385	0.629026	0.62334	0.858044	0.809859	0.877533	0.822589	0.948849	0.937177
60	0.297131	0.451564	0.412967	0.433008	0.3147	0.255551	0.395057	0.251748	0.261193	0.276049	0.236539	0.352671	0.373799	0.236511	0.175452	0.734848	0.564012	0.588646	0.630383	0.6633	0.487603	0.751292	0.611927	0.468504	0.905155	0.836946	0.776325	0.872249	0.82465	0.850665	0.824256	0.845613	0.674661	0.773346	0.57608	0.632531	0.786809	0.682411	0.582986	0.775045	0.674873	0.602258	0.550664	0.623028	0.906103	0.83348	0.835482	0.805627	0.94191
62	0.409786	0.390542	0.391825	0.386868	0.258235	0.275029	0.334372	0.242019	0.293255	0.25115	0.308746	0.355293	0.31441	0.298596	0.227055	0.590909	0.545133	0.623581	0.590164	0.66835	0.483471	0.590698	0.542783	0.464567	0.881543	0.869623	0.790089	0.877617	0.82762	0.888194	0.844469	0.799704	0.697075	0.747067	0.548044	0.675128	0.768962	0.665492	0.56514	0.671866	0.535844	0.533668	0.489168	0.689274	0.758216	0.836123	0.832904	0.895141	0.878012
64	0.299672	0.390542	0.408739	0.386868	0.26501	0.229061	0.368532	0.224992	0.243988	0.267388	0.186741	0.270075	0.302183	0.220251	0.227055	0.700758	0.580531	0.641048	0.608525	0.698653	0.412694	0.672913	0.622299	0.480315	0.92562	0.840947	0.754301	0.862587	0.804356	0.84441	0.795059	0.839689	0.670178	0.760206	0.539001	0.720642	0.77129	0.719069	0.574658	0.695861	0.643012	0.448348	0.533892	0.624606	0.795775	0.888106	0.80557	0.882353	0.863812
66	0.373089	0.381388	0.370684	0.386868	0.291361	0.229061	0.349241	0.244451	0.235386	0.250068	0.231559	0.372337	0.300437	0.257206	0.222632	0.670455	0.431858	0.564192	0.642623	0.606061	0.446281	0.690368	0.629213	0.535433	0.916962	0.815605	0.76256	0.873323	0.809801	0.853792	0.82201	0.876712	0.692144	0.728297	0.537192	0.627863	0.756547	0.682411	0.553242	0.667067	0.457639	0.617315	0.575821	0.695584	0.734742	0.856388	0.795255	0.803069	0.842513
68	0.289241	0.344775	0.357999	0.233346	0.293619	0.227503	0.37014	0.228641	0.278397	0.252233	0.194211	0.33825	0.286463	0.18034	0.159233	0.647727	0.382301	0.686463	0.632131	0.666667	0.407653	0.65095	0.52204	0.472441	0.867375	0.817606	0.770819	0.870102	0.801386	0.864738	0.770354	0.752314	0.687661	0.74519	0.535383	0.656455	0.761203	0.71484	0.594884	0.597481	0.405503	0.58051	0.522711	0.564669	0.814554	0.822026	0.803507	0.879795	0.896945
70	0.394495	0.399695	0.370684	0.317339	0.278562	0.231399	0.351653	0.233506	0.251026	0.248985	0.183007	0.389381	0.335371	0.1966	0.308146	0.651515	0.469617	0.611354	0.65224	0.675084	0.4059	0.64459	0.425238	0.570866	0.878394	0.828943	0.781831	0.852389	0.806831	0.845973	0.734419	0.747871	0.689454	0.737682	0.523626	0.728811	0.727061	0.690871	0.531826	0.65027	0.611151	0.481807	0.469602	0.511041	0.896714	0.784141	0.793192	0.851662	0.96321
72	0.388379	0.396644	0.343904	0.358474	0.172407	0.208025	0.340802	0.172697	0.23695	0.218674	0.184251	0.300229	0.262009	0.257206	0.265389	0.530303	0.434218	0.550218	0.594536	0.644781	0.34935	0.474561	0.435609	0.476378	0.870523	0.804268	0.787337	0.832528	0.806336	0.803753	0.7726	0.759719	0.66704	0.685124	0.505539	0.669876	0.728613	0.655622	0.553242	0.667067	0.550326	0.488499	0.472397	0.515773	0.84507	0.826432	0.75606	0.879795	0.887478
74	0.342508	0.38749	0.319944	0.297822	0.192735	0.208025	0.3191	0.250532	0.210362	0.220839	0.21413	0.350049	0.230568	0.189209	0.142303	0.530303	0.533333	0.581659	0.572678	0.646465	0.365027	0.629349	0.404494	0.309298	0.889414	0.801601	0.757054	0.827697	0.784061	0.836591	0.727681	0.823399	0.65135	0.69451	0.515487	0.713056	0.744132	0.688051	0.549673	0.681464	0.483707	0.550397	0.486373	0.498423	0.793427	0.797357	0.759154	0.754476	0.868546
76	0.336391	0.360031	0.317125	0.436557	0.210804	0.206467	0.316688	0.176345	0.190811	0.199188	0.22409	0.359226	0.164526	0.159645	0.139273	0.647727	0.462537	0.518777	0.585792	0.670034	0.392171	0.481114	0.401037	0.42126	0.866588	0.801601	0.735031	0.869565	0.808811	0.811572	0.765862	0.844132	0.619074	0.698264	0.521818	0.671627	0.731717	0.651392	0.518739	0.691062	0.457639	0.558762	0.419287	0.514196	0.704225	0.809692	0.768437	0.767263	0.83778
78	0.321101	0.338673	0.367865	0.295234	0.201769	0.179198	0.323119	0.131347	0.173607	0.213261	0.179272	0.344805	0.220087	0.187731	0.182823	0.55303	0.474336	0.60262	0.605027	0.594276	0.405303	0.680511	0.328934	0.472441	0.866588	0.795599	0.74329	0.84058	0.786041	0.845973	0.687254	0.835246	0.601591	0.700141	0.494687	0.59752	0.694471	0.686641	0.549673	0.655069	0.454743	0.476788	0.410901	0.708202	0.769953	0.807048	0.745229	0.780051	0.873279
80	0.388379	0.311213	0.310078	0.228533	0.257482	0.20335	0.322717	0.158103	0.222874	0.189445	0.168067	0.305474	0.268996	0.1966	0.181349	0.583333	0.415339	0.534498	0.515847	0.585859	0.337412	0.673766	0.404494	0.384121	0.875246	0.781594	0.770819	0.837896	0.780101	0.80688	0.720943	0.738986	0.640592	0.677616	0.483835	0.605106	0.739476	0.634473	0.56633	0.645471	0.605358	0.490171	0.450035	0.435331	0.795775	0.804405	0.753997	0.792839	0.81648
82	0.360856	0.2505	0.272023	0.25479	0.215321	0.178418	0.282126	0.150806	0.22522	0.19161	0.105956	0.216323	0.179913	0.123019	0.0806561	0.617424	0.436578	0.550218	0.535956	0.678451	0.402812	0.521903	0.219025	0.480315	0.843762	0.796265	0.751549	0.828771	0.789011	0.827209	0.709714	0.749352	0.633419	0.68137	0.505539	0.519329	0.692919	0.645753	0.516359	0.616677	0.559015	0.55207	0.441649	0.405363	0.800469	0.772687	0.755028	0.797954	0.842513
84	0.301176	0.421053	0.225511	0.237881	0.215321	0.178418	0.292575	0.125266	0.214272	0.207848	0.156863	0.173058	0.169615	0.190687	0.13158	0.511364	0.59705	0.524017	0.499235	0.705387	0.24505	0.304351	0.414866	0.503937	0.842188	0.78026	0.724019	0.804079	0.774657	0.810008	0.754632	0.727138	0.63835	0.679493	0.469365	0.643034	0.696799	0.607684	0.51398	0.640672	0.567705	0.54036	0.419287	0.436909	0.720657	0.710132	0.730273	0.836317	0.854346
86	0.360856	0.329519	0.272023	0.334966	0.200264	0.202571	0.287752	0.0948246	0.180645	0.180785	0.102752	0.293674	0.174672	0.147114	0.234427	0.590909	0.351622	0.487336	0.577049	0.574074	0.408678	0.339889	0.29509	0.440945	0.848485	0.781594	0.740537	0.812131	0.745452	0.800625	0.70073	0.826361	0.642833	0.63069	0.480217	0.542086	0.691368	0.609094	0.490184	0.578284	0.530051	0.490171	0.413697	0.570978	0.748826	0.76652	0.718927	0.826087	0.842513
88	0.345566	0.38749	0.281889	0.171271	0.177677	0.181535	0.285341	0.137428	0.147801	0.17429	0.114562	0.25041	0.249782	0.13461	0.166605	0.537879	0.476696	0.534498	0.539454	0.626263	0.283043	0.372207	0.276178	0.444882	0.856356	0.772257	0.704749	0.814278	0.761292	0.813135	0.702976	0.773047	0.64373	0.677616	0.451277	0.578264	0.713094	0.585125	0.480666	0.592681	0.472122	0.416562	0.385744	0.432177	0.701878	0.762115	0.740072	0.869565	0.802281
90	0.28777	0.289622	0.249471	0.285452	0.191229	0.164394	0.261228	0.161751	0.180645	0.171042	0.168067	0.287119	0.204367	0.112261	0.097982	0.564394	0.446018	0.440175	0.564809	0.574074	0.28877	0.580029	0.356093	0.317602	0.842975	0.776259	0.721266	0.806227	0.764262	0.795934	0.649074	0.684191	0.550488	0.655092	0.425051	0.58585	0.668865	0.566796	0.473528	0.539892	0.567705	0.520284	0.388539	0.504732	0.730047	0.765639	0.730273	0.772379	0.792814
92	0.248066	0.308162	0.280479	0.223344	0.194993	0.15037	0.262835	0.0886847	0.197067	0.17429	0.117682	0.321206	0.206114	0.0926687	0.0505438	0.606061	0.342183	0.525764	0.470383	0.589226	0.270473	0.42389	0.197652	0.417323	0.843762	0.766922	0.71576	0.828771	0.737037	0.749023	0.655811	0.84117	0.569315	0.675739	0.416007	0.588767	0.668089	0.607684	0.492564	0.575885	0.492397	0.403179	0.396925	0.503155	0.659624	0.738326	0.72821	0.705882	0.828313
94	0.286659	0.353928	0.224101	0.163722	0.165631	0.155045	0.270069	0.109533	0.179863	0.149391	0.135699	0.249099	0.204367	0.155211	0.0836332	0.594697	0.479056	0.567686	0.475628	0.585859	0.304955	0.340579	0.359551	0.440945	0.818575	0.764255	0.704749	0.796565	0.762282	0.788116	0.637844	0.71381	0.598005	0.626936	0.443138	0.588767	0.689816	0.563976	0.5116	0.539892	0.469225	0.45504	0.357792	0.495268	0.739437	0.724229	0.700361	0.780051	0.788081
96	0.311927	0.283503	0.249471	0.231494	0.198005	0.145695	0.248769	0.0994632	0.164223	0.154804	0.0846378	0.249099	0.258515	0.184775	0.085287	0.643939	0.420059	0.475109	0.465137	0.531987	0.302909	0.543836	0.247143	0.433071	0.841401	0.759587	0.710255	0.801932	0.736543	0.794371	0.651319	0.792299	0.576039	0.610042	0.43319	0.555507	0.669641	0.578075	0.479477	0.547091	0.425778	0.423254	0.396925	0.451104	0.553991	0.733921	0.714801	0.772379	0.840146
98	0.284351	0.262546	0.259338	0.16199	0.179936	0.154266	0.219833	0.172697	0.187683	0.136401	0.0840342	0.283186	0.159555	0.198078	0.0377022	0.515152	0.434218	0.478603	0.497486	0.639731	0.281691	0.35481	0.208229	0.338435	0.83353	0.736245	0.701996	0.776704	0.757827	0.81939	0.6895	0.638282	0.533901	0.595026	0.450373	0.67221	0.661106	0.576665	0.447353	0.467906	0.44895	0.34128	0.366177	0.503155	0.575117	0.721586	0.694688	0.741688	0.811747
100	0.304079	0.271068	0.214235	0.205116	0.142292	0.158161	0.227067	0.125266	0.162659	0.163464	0.140678	0.218945	0.199127	0.125661	0.115147	0.583333	0.410619	0.541485	0.478251	0.691919	0.318051	0.550407	0.383751	0.312008	0.850846	0.743581	0.682725	0.791734	0.742482	0.786552	0.595171	0.710848	0.55766	0.651337	0.405155	0.500073	0.667313	0.575256	0.481856	0.503899	0.454743	0.319532	0.368973	0.541009	0.619718	0.731278	0.694172	0.764706	0.778614
102	0.336391	0.209903	0.193094	0.226654	0.170902	0.166732	0.241133	0.0724777	0.143109	0.162382	0.0740918	0.330383	0.167447	0.115458	0.173977	0.526515	0.356342	0.529258	0.493989	0.526936	0.337576	0.191419	0.292112	0.290096	0.820937	0.745582	0.701996	0.798712	0.726643	0.745895	0.57945	0.74639	0.551384	0.636321	0.428668	0.506492	0.671193	0.552697	0.484236	0.496701	0.391021	0.521957	0.307477	0.388013	0.676056	0.711013	0.69933	0.73913	0.821213
104	0.25163	0.266045	0.249471	0.25932	0.147563	0.156603	0.233497	0.108813	0.13607	0.164547	0.0529022	0.188791	0.0769995	0.0877892	0.119695	0.42803	0.505015	0.482096	0.424044	0.548822	0.308022	0.272474	0.208552	0.429134	0.802834	0.738246	0.67722	0.789587	0.707833	0.745895	0.592925	0.639763	0.528074	0.606288	0.395207	0.60919	0.657226	0.544237	0.430696	0.45111	0.31861	0.414889	0.293501	0.242902	0.657277	0.734802	0.686952	0.851662	0.807014
106	0.285423	0.248297	0.160677	0.146495	0.125729	0.138683	0.230282	0.175129	0.129032	0.136401	0.0820553	0.179613	0.160142	0.158167	0.0626391	0.469697	0.342183	0.431441	0.43541	0.590909	0.31563	0.355352	0.281527	0.393059	0.819362	0.740247	0.71576	0.793344	0.701398	0.745895	0.633352	0.659015	0.528522	0.641952	0.439521	0.491904	0.651018	0.542827	0.439024	0.496701	0.344678	0.366374	0.327044	0.498423	0.593897	0.729515	0.683858	0.856777	0.811747
108	0.295352	0.255069	0.162086	0.196868	0.0828157	0.137904	0.207375	0.128915	0.141544	0.148309	0.0908599	0.249099	0.105918	0.159645	0.0543512	0.454545	0.500295	0.489083	0.449399	0.530303	0.232129	0.243455	0.328387	0.351878	0.847698	0.743581	0.679972	0.783682	0.713773	0.749023	0.608647	0.601259	0.571108	0.589395	0.416912	0.61736	0.642483	0.541417	0.456871	0.511098	0.393917	0.373066	0.301887	0.430599	0.741784	0.697797	0.674575	0.741688	0.733649
110	0.311927	0.218073	0.193094	0.180846	0.115189	0.1418	0.205365	0.131347	0.141544	0.159134	0.0613953	0.221567	0.195633	0.121869	0.0372727	0.511364	0.365782	0.527511	0.419672	0.582492	0.191137	0.218467	0.210179	0.366776	0.794176	0.749583	0.666208	0.761675	0.687044	0.769351	0.592925	0.648649	0.522694	0.596903	0.405155	0.530416	0.647139	0.521678	0.452112	0.431914	0.312817	0.314513	0.287911	0.414826	0.542254	0.680176	0.65343	0.716113	0.740749
112	0.156524	0.221487	0.171952	0.283216	0.110672	0.148812	0.213403	0.0872141	0.121212	0.138566	0.091435	0.191413	0.136949	0.080722	0.00349983	0.44697	0.346903	0.492576	0.399563	0.570707	0.251981	0.193362	0.284774	0.286295	0.791814	0.742914	0.652443	0.78744	0.717733	0.741204	0.530039	0.715291	0.525384	0.585641	0.396111	0.54442	0.640931	0.565386	0.412849	0.410318	0.370746	0.428273	0.313068	0.378549	0.596244	0.693392	0.639505	0.767263	0.733649
114	0.209089	0.230431	0.215645	0.165065	0.119706	0.118426	0.187682	0.118205	0.147801	0.116915	0.0505804	0.205834	0.161593	0.120873	0.0492391	0.488636	0.316224	0.447162	0.462514	0.462963	0.211084	0.241749	0.206203	0.409449	0.800472	0.732244	0.671714	0.796565	0.706348	0.69742	0.583942	0.58793	0.486384	0.585641	0.368076	0.493654	0.638603	0.508988	0.439024	0.429514	0.388125	0.429946	0.299092	0.318612	0.64554	0.689868	0.662197	0.675192	0.778614
116	0.251296	0.203292	0.171952	0.161184	0.109919	0.126996	0.199739	0.104645	0.127468	0.156969	0.0658631	0.20059	0.17212	0.0324835	0.0625424	0.450758	0.422419	0.403493	0.411803	0.56229	0.279396	0.399387	0.140462	0.374707	0.817788	0.710237	0.666208	0.761675	0.725653	0.753714	0.532285	0.610144	0.508797	0.510558	0.392494	0.56426	0.633172	0.541417	0.465199	0.419916	0.466329	0.366374	0.266688	0.369085	0.737089	0.660793	0.647241	0.652174	0.738382
118	0.27647	0.185604	0.171952	0.224316	0.0782985	0.129334	0.202954	0.164184	0.121212	0.120162	0.0712375	0.218945	0.14066	0.127383	0.166605	0.515152	0.40354	0.41048	0.462514	0.515152	0.166312	0.226722	0.0222374	0.243872	0.810704	0.703568	0.666208	0.75577	0.724663	0.772478	0.525547	0.57164	0.532108	0.561239	0.399729	0.499489	0.636275	0.531547	0.415229	0.40072	0.327299	0.336261	0.278235	0.466877	0.546948	0.640529	0.6328	0.68798	0.731282
AUC	55.9983	61.1835	56.3397	54.4678	45.2693	42.1278	53.8587	39.4096	41.8682	41.1378	39.4559	52.4694	45.6598	40.1518	38.0845	86.1136	71.3156	80.7825	80.619	84.2407	62.9907	79.7883	69.0096	72.0625	107.817	100.274	95.0668	103.584	99.1011	103.367	95.854	100.752	86.1253	94.2074	72.9098	86.9701	94.4683	87.1413	77.3587	87.8104	81.0456	75.3158	71.4923	81.5694	97.3427	100.505	97.9752	102.765	106.869
	2a Go 13.11.19	3a Go 13.11.19	5a Go 13.11.19	6a Go 13.11.19	1a Go 15.1.20	2a Go 15.1.20	3a Go 15.1.20	4a Go 15.1.20	5a Go 15.1.20	6a Go 15.1.20	1a Go 16.1.20	3a Go 16.1.20	4a Go 16.1.20	5a Go 16.1.20	6a Go 16.1.20	1d Goq2 13.11.19	3d Goq2 13.11.19	1d Goq2 15.1.20	2d Goq2 15.1.20	3d Goq2 15.1.20	4d Goq2 15.1.20	1a Goq2 30.1.20	4a Goq2 30.1.20	5a Goq2 30.1.20	1a Goq2+C11 12.2.20	3a Goq2+C11 12.2.20	4a Goq2+C11 12.2.20	2a Goq2+C11 13.2.20	4a Goq2+C11 13.2.20	5a Goq2+C11 13.2.20	1b Goq2+GoqC11 30.1.20	2b Goq2+GoqC11 30.1.20	3b Goq2+GoqC11 30.1.20	5b Goq2+GoqC11 30.1.20	1b Goq2+C22 12.2.20	3b Goq2+C22 12.2.20	1b Goq2+C22 13.2.20	4b Goq2+C22 13.2.20	5b Goq2+C22 13.2.20	1c Goq2+GoqC22 30.1.20	3c Goq2+GoqC22 30.1.20	4c Goq2+GoqC22 30.1.20	5c Goq2+GoqC22 30.1.20	6c Goq2+GoqC22 30.1.20	3e Gq 16.1.20	4e Gq 16.1.20	6e Gq 16.1.20	1a Gq 7.11.20	2a Gq 7.11.20
	Go mean
	47.1655
% from wt	18.7273	29.7209	19.4511	15.4824	-4.02016	-10.6809	14.191	-16.4441	-11.2312	-12.7799	-16.3457	11.2453	-3.19226	-14.8704	-19.2534	82.5777	51.2031	71.2747	70.9281	78.6068	33.5526	69.1668	46.3138	52.7866	128.592	112.601	101.56	119.618	110.114	119.158	103.229	113.615	82.6024	99.7381	54.583	84.3936	100.291	84.7567	64.0156	86.1753	71.8325	59.6841	51.5775	72.9431	106.386	113.09	107.727	117.881	126.583
[truncated: 11 more columns]

[truncated: 16 more sheets: 5b, 5a, 4d, 4c, 4b, 4a, 3f, 3e, 3d, 3c, 2b, 2a, 1d, 1c, 1b, 1b absolute values]
